# Supplementary material for: Genomic Prediction in Pea: Effect of Marker Density and Training Population Size and Composition on Prediction Accuracy
Source: Front Plant Sci. 2015 Nov 17;6:941. doi: 10.3389/fpls.2015.00941 (PMC4648083; doi:10.3389/fpls.2015.00941)
Supplement: Supplementary Table 1 — List of the 339 pea accessions composing the genetic resource collection used in this study. See Burstin et al. (2015) for additional information. Data regarding the parents of RIL populations are shaded in blue. [file Table1.XLSX]

## Sheet: Supplementary Table 1
	Supplementary Table 1. List of the 339 pea accessions composing the genetic resource collection used in this study. See Burstin et al. (2015) for additional information. Data regarding the parents of RIL populations are shaded in blue.
	CodeCRB	Accession Name / Donor Code	End-use	Cultivation status	Geographical origin	Sowing type
	CRB001	ABAQUE	field	cultivar	north-europe	spring
	CRB002	BIRTE	field	cultivar	north-europe	spring
	CRB003	CHINE-D367	-	local population	far-east	-
	CRB004	CHINE-D368	-	local population	far-east	-
	CRB005	CHINE-D371	-	local population	far-east	-
	CRB006	DOVE	field	cultivar	north-europe	winter
	CRB007	FELTHAM FIRST	garden	cultivar	north-europe	spring
	CRB009	KOROZA	field	cultivar	north-europe	spring
	CRB010	LUMINA	field	cultivar	north-europe	spring
	CRB011	KATHMANDOU DISTRICT 1	-	local population	far-east	-
	CRB012	KATHMANDOU DISTRICT 2	-	local population	far-east	-
	CRB014	WBH 1458	-	cultivar	north-europe	-
	CRB015	PISUM SATIVUM-AFGHANISTAN JI86	-	wild	middle-east	-
	CRB016	PISUM SATIVUM-BOLIVIA JI228	-	wild	south-america	-
	CRB017	PISUM SATIVUM-GREECE JI267	-	local population	south-europe	winter
	CRB018	ALASKA	garden	cultivar	north-america	spring
	CRB019	WISCONSIN PERFECTION	-	cultivar	north-america	-
	CRB020	PISUM SATIVUM PLP 70 JI1267	-	local population	far-east	-
	CRB023	PESOL JI1831	-	local population	south-europe	-
	CRB024	PISUM SATIVUM-MEXICO JI1844	-	local population	south-america	winter
	CRB025	PISUM SATIVUM-USSR JI2200	-	local population	north-europe	-
	CRB026	PISUM SATIVUM-ZAIRE JI2376	-	wild	africa	-
	CRB027	PISUM SATIVUM-ZAMBIA JI2383	-	local population	africa	-
	CRB029	USATYJ JI113	-	germplasm	north-europe	-
	CRB031	PISUM ELATIUS JI1075	-	wild	middle-east	winter
	CRB034	PISUM ELATIUS JI1703	-	wild	-	-
	CRB035	PISUM HUMILE JI1794	-	wild	middle-east	-
	CRB039	ATAR JI2202	-	local population	middle-east	-
	CRB040	WILD TUNESIAN JI2263	-	local population	africa	-
	CRB041	WT304 JI2473	-	wild	middle-east	-
	CRB044	PISUM FULVUM JI2523	-	wild	middle-east	-
	CRB047	PISUM TRANSCAUCASICUM JI2546	-	wild	south-europe	-
	CRB048	PISUM SPECIOSUM-LIBYA JI2605	-	wild	africa	-
	CRB053	86-22	field	breeding	north-europe	winter
	CRB054	87-317	field	breeding	north-europe	winter
	CRB055	87-500	field	breeding	north-europe	winter
	CRB056	ASSAS	fodder	cultivar	north-europe	winter
	CRB057	AW2	fodder	local population	north-europe	winter
	CRB058	BLIXT 7	fodder	breeding	north-europe	winter
	CRB059	BLIXT 104	fodder	breeding	north-europe	winter
	CRB060	BLIXT 109	fodder	breeding	north-europe	winter
	CRB062	BLIXT 484	fodder	breeding	north-europe	winter
	CRB063	BOOSTER	field	cultivar	north-europe	winter
	CRB064	BOOSTER*AW7	field	breeding	north-europe	winter
	CRB065	BRIDGE	field	cultivar	north-europe	spring
	CRB066	BUL179	garden	breeding	north-europe	spring
	CRB067	CE*CF	fodder	breeding	north-europe	winter
	CRB068	COTE D'OR	fodder	local population	north-europe	winter
	CRB069	DOLMEN	field	cultivar	north-europe	winter
	CRB070	GA91H2	field	breeding	-	winter
	CRB072	MUENCHENER BANATER WINTERERBSE	fodder	-	north-europe	winter
	CRB073	X78122-sbm-SCOUT	preserve	germplasm	north-america	spring
	CRB074	ORANGE POD-orp	fodder	germplasm	-	-
	CRB075	ARTHRITIC-art JI2122	-	germplasm	-	-
	CRB076	SENTINEL	fodder	cultivar	north-europe	spring
	CRB077	MAGNUS	fodder	cultivar	north-europe	spring
	CRB078	CELESTE	field	cultivar	north-europe	spring
	CRB082	GSP1013	preserve	breeding	north-america	-
	CRB084	GSP1016	preserve	breeding	north-america	-
	CRB085	GSP1017	preserve	breeding	north-america	-
	CRB086	GSP1023	preserve	breeding	north-america	-
	CRB087	GSP1078	preserve	breeding	north-america	-
	CRB088	MN314	preserve	breeding	north-america	-
	CRB089	GSP1091	preserve	breeding	north-america	-
	CRB090	GSP1097	preserve	breeding	north-america	-
	CRB092	HOLLY 3	fodder	breeding	north-europe	winter
	CRB093	HOLLY 4	fodder	breeding	north-europe	winter
	CRB094	HOLLY 5	fodder	breeding	north-europe	winter
	CRB095	HOLLY 6	fodder	breeding	north-europe	winter
	CRB097	HOLLY 8	fodder	breeding	north-europe	winter
	CRB098	HOLLY 9	fodder	breeding	north-europe	winter
	CRB099	HOLLY 13	fodder	breeding	north-europe	winter
	CRB100	HOLLY 17	fodder	breeding	north-europe	winter
	CRB101	HOLLY 18	fodder	breeding	north-europe	winter
	CRB102	ICEBERG	field	cultivar	north-europe	winter
	CRB103	MISTRAL	field	cultivar	north-europe	winter
	CRB104	MONITOR	field	cultivar	north-europe	winter
	CRB105	NEVE	field	cultivar	north-europe	winter
	CRB106	NEVE*b195-5	field	breeding	north-europe	winter
	CRB107	PICAR	fodder	local population	north-europe	winter
	CRB108	PURSAN	field	cultivar	north-europe	spring
	CRB109	RITMO	garden	cultivar	north-europe	spring
	CRB110	SYDNEY	field	cultivar	north-europe	spring
	CRB111	TOPOLIANSKI	fodder	local population	-	winter
	CRB112	VERTOP	field	cultivar	north-europe	-
	CRB113	WNC 23Z	fodder	local population	-	winter
	CRB114	WNC Z61Z	fodder	local population	-	winter
	CRB115	XSARA	field	cultivar	north-europe	spring
	CRB116	US IDAHO W6 8955	-	cultivar	north-america	-
	CRB117	RAN SEKEREC	-	cultivar	south-europe	-
	CRB118	MN108	-	cultivar	north-america	-
	CRB119	90-2079	garden	breeding	north-america	spring
	CRB120	K4797	-	-	north-europe	-
	CRB121	79-2022	garden	cultivar	north-america	spring
	CRB122	Aa86	-	breeding	north-europe	-
	CRB123	PI271936	-	-	north-europe	-
	CRB124	PI273279	-	-	south-america	-
	CRB125	FENN	fodder	breeding	north-america	-
	CRB126	PI512066	-	breeding	north-america	-
	CRB127	CAPELLA	-	cultivar	north-europe	-
	CRB128	HOHENHEIMER PINK-FLOWERED PI180693	fodder	-	north-europe	-
	CRB129	MN313	-	breeding	north-america	-
	CRB130	552	garden	breeding	north-america	spring
	CRB131	PH14-119	preserve	cultivar	north-america	-
	CRB132	74SN4	preserve	breeding	north-america	-
	CRB133	74SN5	preserve	breeding	north-america	-
	CRB134	DARK SKIN PERFECTION	garden	cultivar	north-europe	spring
	CRB135	90-2131	garden	breeding	north-america	spring
	CRB136	SHRAT	-	cultivar	far-east	-
	CRB137	BEZELYA	-	cultivar	middle-east	-
	CRB138	PI196023	-	cultivar	africa	-
	CRB139	PI196033	-	cultivar	africa	-
	CRB140	PI358630	-	wild	africa	-
	CRB141	PI471171	-	-	far-east	-
	CRB143	0-2016	garden	breeding	north-america	spring
	CRB144	0-2042	garden	breeding	north-america	spring
	CRB145	0-2072	garden	breeding	north-america	spring
	CRB146	0-2073	garden	breeding	north-america	spring
	CRB147	0-2093	garden	breeding	north-america	spring
	CRB148	PI179461	-	cultivar	middle-east	-
	CRB149	PI193841	-	cultivar	africa	-
	CRB150	PI193846	-	cultivar	africa	-
	CRB151	PI212112	-	wild	middle-east	-
	CRB152	MOSHONG 3	-	cultivar	middle-east	-
	CRB153	GRANT	garden	cultivar	north-europe	spring
	CRB154	SUNDANCE	garden	cultivar	north-europe	spring
	CRB155	MINI 93	-	cultivar	north-america	-
	CRB157	WSU 23	-	cultivar	north-america	-
	CRB158	WSU 28	-	cultivar	north-america	-
	CRB159	VANTAGE	-	cultivar	-	-
	CRB160	21	garden	breeding	north-europe	winter
	CRB161	34R	garden	breeding	north-europe	winter
	CRB162	100	garden	breeding	north-europe	winter
	CRB163	194	field	breeding	north-europe	winter
	CRB165	418	field	breeding	north-europe	winter
	CRB166	5031	field	breeding	north-europe	winter
	CRB168	5085	field	breeding	north-europe	winter
	CRB169	5099	field	breeding	north-europe	winter
	CRB170	AA1	-	breeding	north-europe	spring
	CRB171	eM	garden	breeding	north-europe	spring
	CRB172	aC	-	breeding	north-europe	spring
	CRB174	533	garden	breeding	north-europe	spring
	CRB175	585	-	breeding	north-europe	spring
	CRB179	AUSTRALIA	-	cultivar	-	-
	CRB180	ENGLISH	fodder	-	north-europe	-
	CRB181	IREGI SARGA	fodder	cultivar	north-europe	winter
	CRB182	MOROZOUSTOICHIVYL	-	-	north-europe	winter
	CRB184	OSZI TKB	fodder	cultivar	north-europe	winter
	CRB185	PRECOCE DE NAPLES	garden	cultivar	south-europe	spring
	CRB186	ROSAKRONE	fodder	cultivar	north-europe	spring
	CRB188	TASMANIE	-	-	-	-
	CRB189	MAZARE	-	-	south-europe	-
	CRB190	KIRIN 40	mangetout	cultivar	far-east	spring
	CRB191	POL 6806	-	-	-	-
	CRB192	BLACK SEEDED	fodder	-	-	winter
	CRB193	CUZCO 1	garden	local population	south-america	-
	CRB195	CCO 2	-	-	south-europe	-
	CRB196	POIS AMERICAIN COUSIN	-	breeding	north-america	-
	CRB198	AGAT	-	cultivar	north-europe	-
	CRB200	HAITI COLORE	fodder	local population	south-america	-
	CRB201	AFGHANISTAN ASIATICUM	fodder	wild	middle-east	-
	CRB202	NEPAL A	fodder	wild	far-east	-
	CRB203	BRAUN YEMEN	fodder	-	middle-east	-
	CRB204	ABYSSINICUM VAVILOVANIUM	fodder	wild	-	-
	CRB205	CAPSICUM	fodder	-	middle-east	-
	CRB206	MEXIC 1	-	-	south-america	-
	CRB207	POIS IRANIEN 57 B	-	-	middle-east	-
	CRB210	BUTARO 1A	-	-	-	-
	CRB212	CLAVIER 2	garden	breeding	-	spring
	CRB213	KATMANDOU	-	local population	far-east	-
	CRB216	NORMAND	mangetout	cultivar	north-europe	spring
	CRB218	SUGAR SNAP	mangetout	cultivar	north-america	spring
	CRB219	ALGERA	fodder	cultivar	africa	-
	CRB220	BLAUWSCHOKKER	fodder	cultivar	north-europe	spring
	CRB222	JAYGEE	fodder	cultivar	north-europe	spring
	CRB223	TRIFFID	fodder	cultivar	-	spring
	CRB228	R 4-53 DJNOVIC	-	breeding	south-europe	-
	CRB229	TRAPPER	garden	cultivar	north-america	spring
	CRB231	ERSLING	garden	cultivar	north-europe	spring
	CRB233	AUTOMOBILE	garden	cultivar	north-europe	spring
	CRB234	TEMPO	garden	cultivar	north-europe	spring
	CRB236	KOMPACTA	garden	cultivar	south-europe	spring
	CRB239	PYGMA	garden	cultivar	north-europe	spring
	CRB241	SOUCHET	garden	cultivar	north-europe	spring
	CRB244	SINIKKA	garden	cultivar	north-europe	spring
	CRB245	HATIVER	garden	cultivar	north-europe	winter
	CRB247	LAFONTAINE	garden	cultivar	north-europe	spring
	CRB248	LE DELICIEUX	garden	cultivar	north-europe	spring
	CRB249	TELEPHONE A RAMES	garden	cultivar	north-europe	spring
	CRB250	FIN DE LA BIEVRE	garden	cultivar	north-europe	spring
	CRB252	MERVEILLE D'ETAMPES (syn=SERPETTE GUILLOTEAUX)	garden	cultivar	north-europe	spring
	CRB253	TIMO	fodder	cultivar	north-europe	spring
	CRB254	TRIANON	garden	cultivar	north-europe	spring
	CRB256	ROSAMU	garden	cultivar	north-europe	spring
	CRB258	RODOGUNE	garden	cultivar	north-europe	spring
	CRB259	BURPEANA	garden	cultivar	-	spring
	CRB262	NFG KRUPP PELUSCHKE	fodder	cultivar	north-europe	spring
	CRB263	URSS 2759	fodder	-	north-europe	-
	CRB267	SOLIDO	fodder	cultivar	north-europe	-
	CRB268	GLOIRE DE CORREZE	garden	cultivar	north-europe	spring
	CRB270	PETIT PROVENCAL	garden	cultivar	north-europe	spring
	CRB271	NORLI	mangetout	cultivar	north-europe	spring
	CRB272	DESIREE	fodder	cultivar	north-europe	spring
	CRB273	LIVIOLETTA	fodder	cultivar	-	spring
	CRB274	SETCHEY	fodder	cultivar	-	-
	CRB276	CHIPEAU	garden	cultivar	north-europe	spring
	CRB277	REMINI	garden	cultivar	north-america	spring
	CRB278	DOORDRAGER	garden	cultivar	north-europe	spring
	CRB279	ETA	garden	cultivar	north-europe	spring
	CRB283	BINGEFORS	fodder	cultivar	north-europe	-
	CRB285	MIRAVIL	garden	cultivar	north-europe	spring
	CRB287	MINGOMARK	garden	cultivar	north-europe	spring
	CRB289	MERVEILLE DE WEISSENFELS	garden	cultivar	north-europe	spring
	CRB290	MIDFREEZER	garden	cultivar	north-america	spring
	CRB291	MULTIRESISTANT	garden	breeding	north-america	-
	CRB293	st100	-	breeding	-	-
	CRB294	st+af+tl	-	breeding	-	-
	CRB295	tl100	-	breeding	-	-
	CRB296	667	garden	breeding	north-europe	spring
	CRB297	776	field	breeding	north-europe	spring
	CRB299	AMAC	field	cultivar	north-europe	winter
	CRB300	AMINO	field	cultivar	north-europe	spring
	CRB301	FIGARO	field	breeding	north-europe	spring
	CRB303	CADOR	garden	cultivar	north-europe	spring
	CRB304	VAVILOV-D265	fodder	local population	north-europe	spring
	CRB305	PRECLAMEX	garden	cultivar	north-europe	spring
	CRB306	CAMEOR	garden	cultivar	north-europe	spring
	CRB307	BALLET	field	cultivar	north-europe	spring
	CRB308	SKOROSPELYI GIBRID N92 K4819	field	local population	north-europe	spring
	CRB309	CERISE-ce,CR	fodder	germplasm	north-europe	spring
	CRB310	CHINA	field	local population	far-east	winter
	CRB311	SOMMETTE	garden	cultivar	north-europe	spring
	CRB312	FINETTE	garden	cultivar	north-europe	spring
	CRB315	EIFFEL	field	cultivar	north-europe	spring
	CRB316	FRISSON	field	cultivar	north-europe	winter
	CRB317	MESSIRE	field	cultivar	north-europe	spring
	CRB321	PILET	garden	cultivar	north-europe	spring
	CRB323	VERCAS	garden	cultivar	north-europe	spring
	CRB324	GUISANTE2	garden	local population	south-europe	spring
	CRB325	GUISANTE1	garden	local population	south-europe	spring
	CRB326	ARVELLO1	garden	local population	south-europe	spring
	CRB329	CLAUSELAN	garden	cultivar	north-europe	spring
	CRB330	PISUM SATIVUM-ETHIOPIA JI281	-	local population	africa	-
	CRB331	GUISANTE	garden	local population	south-europe	spring
	CRB333	FROGEL	garden	cultivar	north-europe	winter
	CRB334	GRADUS	garden	cultivar	north-europe	spring
	CRB335	JUWEL	garden	cultivar	north-europe	spring
	CRB336	MINI	garden	cultivar	north-america	spring
	CRB337	LINCOLN	garden	cultivar	north-europe	spring
	CRB340	WISCONSIN MERIT	garden	cultivar	north-america	spring
	CRB341	MERVEILLE DE KELVEDON	garden	cultivar	north-europe	spring
	CRB342	STARCOVERT	garden	cultivar	north-europe	spring
	CRB344	WELLENSIEK'S WHITE INDENT JI805	-	germplasm	north-europe	-
	CRB345	PISUM SATIVUM-ETHIOPIA JI1594	-	wild	africa	-
	CRB346	MONGOLIA	-	local population	far-east	-
	CRB347	YELLOW POLLEN	-	germplasm	-	-
	CRB348	PINKISH WHITE	-	germplasm	north-europe	-
	CRB349	PROGRETA	field	cultivar	north-europe	spring
	CRB350	HAMMARLUNDS K LINE JI146	-	germplasm	south-europe	-
	CRB351	PISUM TRANSCAUCASICUM JI45	-	wild	south-europe	-
	CRB352	PISUM SATIVUM-ETHIOPIA JI1431	-	local population	africa	-
	CRB353	COSTA RICA	garden	germplasm	south-america	spring
	CRB354	SPRUT K8349	field	cultivar	north-europe	spring
	CRB355	GREITUKAI K4834	-	cultivar	north-europe	spring
	CRB356	HOHENHEIMER GRUNE VIKTORIA K4252	field	local population	north-europe	spring
	CRB357	ZHALYUKAI K4269	field	local population	north-europe	spring
	CRB358	ROSTOVSKII VYSOKII K4356	field	local population	north-europe	spring
	CRB359	KHIRPOSINSKII K5127	-	local population	north-europe	spring
	CRB360	K30	-	local population	north-europe	spring
	CRB361	K1666	-	local population	north-europe	spring
	CRB362	NORD K8290	field	cultivar	north-europe	spring
	CRB363	K4088	-	local population	north-europe	spring
	CRB364	K4170	fodder	local population	north-europe	spring
	CRB366	BENDI	garden	local population	far-east	spring
	CRB367	ER BLANCH	garden	local population	far-east	spring
	CRB368	HECAI	garden	local population	far-east	spring
	CRB369	YANGWAN	garden	local population	far-east	spring
	CRB370	WANDOU 2	garden	local population	far-east	spring
	CRB371	WANDOU 1	garden	local population	far-east	spring
	CRB372	ULADOVSKIJ 10	garden	breeding	north-europe	spring
	CRB374	PISUM HUMILE JI241	-	wild	middle-east	-
	CRB375	CENNIA	field	cultivar	north-europe	spring
	CRB376	RONDO	garden	cultivar	north-europe	spring
	CRB377	661	field	breeding	north-europe	spring
	CRB378	320*247=BP	field	breeding	north-europe	winter
	CRB379	C413=AP	field	breeding	north-europe	winter
	CRB380	C437	field	breeding	north-europe	winter
	CRB381	PISUM ELATIUS JI1089	-	wild	middle-east	-
	CRB382	CD5MM	field	breeding	north-europe	spring
	CRB384	CF100=GP	field	breeding	north-europe	-
	CRB385	CHAMPAGNE	fodder	cultivar	north-europe	winter
	CRB386	PISUM SATIVUM-ETHIOPIA JI174	-	local population	africa	-
	CRB389	DANTO	field	cultivar	europe	spring
	CRB390	DP	fodder	germplasm	north-europe	winter
	CRB395	PRIEKULSKIJ-341-def JI1184	-	cultivar	north-europe	-
	CRB398	WIRAIG JI190	-	local population	africa	-
	CRB399	Aa82 JI252	-	wild	africa	-
	CRB401	MOSHONG 1	-	local population	middle-east	-
	CRB402	KATRIN	field	cultivar	north-europe	spring
	CRB403	L808	fodder	wild	africa	-
	CRB405	MELROSE	fodder	cultivar	north-america	winter
	CRB407	MULTIFREEZER	garden	cultivar	north-america	spring
	CRB408	OPTIMA	field	cultivar	north-europe	spring
	CRB410	PF31905	field	breeding	europe	spring
	CRB411	PF35323	field	breeding	europe	spring
	CRB413	TERESE	field	cultivar	europe	spring
	CRB414	VIRGO	field	cultivar	north-europe	spring
	CRB415	Wav F502	garden	breeding	north-europe	spring
	CRB416	Wav F750	garden	breeding	north-europe	spring
	CRB418	ALASKOR	garden	cultivar	north-europe	spring
	CRB419	ALDOT	garden	cultivar	north-america	spring
	CRB420	ARAVIS	field	cultivar	north-europe	winter
	CRB423	BACCARA	field	cultivar	north-europe	spring
	CRB424	BLIXT 460	fodder	breeding	north-europe	winter
	CRB425	BLIXT 461	fodder	breeding	north-europe	winter
	CRB426	BLIXT 468	fodder	breeding	north-europe	winter
	CRB427	BLIXT 195	fodder	breeding	north-europe	winter
	CRB429	CCA	field	cultivar	south-europe	winter
	CRB430	CHEYENNE	field	cultivar	north-europe	winter
	CRB431	FENN	fodder	cultivar	north-america	winter
	CRB432	FINALE	field	cultivar	north-europe	spring
	CRB433	FRILENE	field	cultivar	north-europe	winter
	CRB435	GLACIER	garden	cultivar	north-america	spring
	CRB436	HOLLY 11	fodder	local population	north-europe	winter
	CRB437	KARNOBAT	field	cultivar	south-europe	winter
	CRB438	KAZAR	field	cultivar	north-europe	winter
	CRB440	RAFALE	field	cultivar	north-europe	winter
	CRB442	TORSDAG	field	cultivar	north-europe	spring
	CRB443	VENDEVIL	field	cultivar	north-europe	winter
	CRB444	VICTOR	field	cultivar	north-america	winter
	CRB445	VITALIS	garden	cultivar	north-europe	spring
	CRB446	WINTERBERGER	-	local population	north-europe	winter
	CRB448	CHEMIN LONG JI296	garden	cultivar	north-europe	spring
	CRB449	CLAMART HATIF	garden	cultivar	north-europe	spring
	CRB450	MICHAUX DE PARIS	garden	cultivar	north-europe	spring
	CRB452	PLEIN LE PANIER	garden	cultivar	north-europe	spring
	CRB453	SERPETTE D'AUVERGNE	garden	cultivar	north-europe	spring
	CRB454	CAROUBY DE MAUSSANE	mangetout	cultivar	north-europe	spring
	CRB455	CORNE DE BELIER	mangetout	cultivar	north-europe	spring
