# Supplementary material for: Genomic Prediction in Pea: Effect of Marker Density and Training Population Size and Composition on Prediction Accuracy
Source: Front Plant Sci. 2015 Nov 17;6:941. doi: 10.3389/fpls.2015.00941 (PMC4648083; doi:10.3389/fpls.2015.00941)
Supplement: Supplementary Table 2 — Description of the 9 bi-parental RIL populations representing the test set used in the cross-population cross-validation experiment. [file Table2.XLSX]

## Sheet: Supplementary Table 2 
	Supplementary Table 2. Description of the 9 bi-parental RIL populations representing the test set used in the cross-population cross-validation experiment.
	Population	Parental lines	Generation	# individuals	# total polymorphic markers*	# high-quality polymorphic markers**
	Pop2	Champagne x Terese	F8:9	71	6,429	5,204
	Pop3	VavD265 x Cameor	F6:8	79	7,058	4,669
	Pop4	Ballet x Cameor	F6:8	64	6,666	4,980
	Pop5	VavD265 x Ballet	F6:8 and F6:9	66	6,053	5,440
	Pop6	Cameor x Melrose	F8	141	8,535	3,563
	Pop7	Kazar x Cameor	F8	78	7,365	4,484
	Pop8	Kazar x Melrose	F8:10	114	4,387	6,748
	Pop9	China x Cameor	F6:8	54	7,707	4,179
	Pop10	Cameor x Sommette	F6	79	5,725	5,739
	* out of the 13,204 SNP markers from GenoPea 13.2K SNP Array;
	**amongst the 9,997 robust high-quality markers identified in Tayeh et al. (under revision) when considering all populations.
