# Supplementary material for: Genomic Prediction in Pea: Effect of Marker Density and Training Population Size and Composition on Prediction Accuracy
Source: Front Plant Sci. 2015 Nov 17;6:941. doi: 10.3389/fpls.2015.00941 (PMC4648083; doi:10.3389/fpls.2015.00941)
Supplement: Supplementary Table 3 — Full list of SNP markers used in genomic prediction. The complete set of markers for the CRB339 collection comprised all 9,824 SNP markers. Markers used in the cross-population cross-prediction experiment between the genetic resource collection and RIL populations are in bold. The polymorphic RIL population(s) for each marker is(are) indicated. Full marker description is available in Tayeh et al. (in press). [file Table3.XLSX]

## Sheet: Supplementary Table 3
	Supplementary Table 3. Full list of SNP markers used in genomic prediction. The complete set of markers for the CRB339 collection comprised all 9,824 SNP markers. Markers used in the cross-population cross-prediction experiment between the genetic resource collection and RIL populations are in bold. The polymorphic RIL population(s) for each marker is(are) indicated. Full marker description is av…
	SNP marker	Genetic position on the consensus map		summary of the genotyping of the genetic resource collection (n=339 accessions)			Polymorphism in RIL populations (x, if polymorphism)
		LG	Position (cM Haldane)	Number of heterozygous accessions	Number of missing data	MAF (%)	Pop2	Pop3	Pop4	Pop5	Pop6	Pop7	Pop8	Pop9	Pop10
	PsCam049950_32561_344	1	0.6	0	1	41.4201	x	x	x						x
	PsCam050667_33238_1769	1	0.6	0	1	42.0118	x	x		x	x	x			x
	PsCam004787_3611_167	1	0.7	0	6	42.6426	x				x	x			x
	PsCam035314_20504_460	1	0.8	3	0	35.5457	x				x	x		x
	PsCam042410_26474_1168	1	0.8	0	1	23.0769			x	x	x	x		x	x
	PsCam042773_26817_1621	1	0.8	2	1	36.6864	x				x	x		x
	PsCam052189_34560_416	1	0.8	0	3	14.881		x	x		x	x		x	x
	PsCam053957_35679_340	1	0.8	2	0	31.5634	x	x	x					x	x
	PsCam021720_12213_534	1	1.2	0	0	16.5192		x	x		x	x		x	x
	PsCam052691_34923_355	1	1.2	1	1	24.7041	x		x	x
	PsCam001276_1071_1222	1	2.1	1	0	34.6608		x	x		x	x		x
	PsCam004613_3461_1286	1	2.2	1	0	31.4159		x	x		x	x		x
	PsCam012665_8568_222	1	2.2	1	0	33.7758		x	x		x	x		x
	PsCam017274_10719_335	1	2.2	2	0	36.2832	x		x	x				x
	PsCam049862_32477_1350	1	2.2	0	0	39.823	x	x		x	x	x		x
	PsCam014316_9749_164	1	2.3	1	0	42.9204	x				x	x		x
	PsCam018405_11124_220	1	2.3	1	0	33.1858	x				x	x
	PsCam026911_15638_150	1	2.3	0	1	28.9941		x	x		x	x
	PsCam044840_28591_4158	1	2.5	1	0	36.4307	x		x	x				x
	PsCam034405_19798_553	1	2.9	1	0	40.8555	x				x	x
	PsCam000781_674_963	1	3	1	0	4.57227								x
	PsCam042966_27003_800	1	3	1	0	16.3717								x
	PsCam012743_8604_3287	1	3.1	2	0	44.8378	x				x	x		x
	PsCam029544_17623_127	1	3.1	0	0	3.83481		x	x		x	x		x
	PsCam039215_24180_507	1	3.1	1	0	30.236			x	x	x	x		x
	PsCam049351_31988_1896	1	3.1	0	0	14.1593			x	x	x	x		x
	PsCam000644_562_794	1	3.4	0	0	12.6844			x	x	x	x		x
	PsCam001833_1500_383	1	3.4	0	1	12.426			x	x	x	x		x
	PsCam014211_9692_1189	1	3.4	0	2	47.7745	x		x	x				x
	PsCam025211_14393_3081	1	3.4	2	0	43.0678	x				x	x		x
	PsCam031395_18441_748	1	3.4	1	0	14.0118			x	x	x	x		x
	PsCam035677_20851_182	1	3.4	1	1	44.2308	x				x	x		x
	PsCam036022_21174_1690	1	3.4	0	0	12.0944			x	x	x	x		x
	PsCam042135_26245_3402	1	3.4	0	2	42.4332	x				x	x
	PsCam043034_27067_594	1	3.4	0	0	12.6844			x	x	x	x		x
	PsCam050681_33250_670	1	3.4	0	0	13.2743	x				x	x
	PsCam060089_40083_2981	1	3.4	1	0	48.8201	x				x	x		x
	PsCam007118_5290_920	1	4.4	2	0	49.5575	x		x	x	x	x		x
	PsCam013181_8933_1122	1	4.4	1	0	26.1062			x	x	x	x		x
	PsCam035756_20926_3029	1	5.1	1	0	34.0708			x	x	x	x
	PsCam038497_23525_337	1	5.1	1	0	24.3363			x	x	x	x		x
	PsCam049554_32181_2692	1	5.1	1	1	43.3432	x	x	x		x	x
	PsCam051189_33715_997	1	5.1	1	1	25.2959	x		x	x	x	x		x
	PsCam057527_38112_995	1	5.1	1	0	48.5251	x	x	x		x	x
	PsCam008088_5811_329	1	5.3	0	0	8.25959								x
	PsCam001693_1402_686	1	5.5	2	0	47.4926	x		x	x
	PsCam038232_23276_966	1	5.5	1	0	19.9115		x	x		x	x		x
	PsCam049908_32520_353	1	5.5	2	0	20.944		x	x		x	x		x
	PsCam057728_38288_761	1	5.6	0	12	4.58716								x
	PsCam004842_3654_288	1	5.7	0	1	48.8166	x	x		x	x	x		x
	PsCam008138_5832_370	1	5.7	1	0	42.6254		x	x		x	x		x
	PsCam012257_8340_326	1	5.7	1	2	41.0979	x	x	x		x	x		x
	PsCam034278_19687_3879	1	5.7	1	1	31.8047	x		x	x	x	x		x
	PsCam036697_21825_2690	1	5.7	1	0	47.9351	x	x	x		x	x
	PsCam039890_24738_965	1	5.7	1	2	34.273	x	x		x	x	x
	PsCam042261_26348_1718	1	5.7	2	0	32.7434	x	x	x		x	x		x
	PsCam042658_26708_1398	1	5.7	0	2	40.9496	x	x	x		x	x		x
	PsCam044411_28289_65	1	5.7	0	6	40.2402		x	x		x	x		x
	PsCam049232_31871_1477	1	5.7	0	1	24.5562	x	x		x	x	x
	PsCam049965_32576_48	1	5.7	0	1	46.4497		x	x		x	x		x
	PsCam057704_38269_752	1	5.7	1	0	46.1652	x		x	x	x	x
	PsCam022621_12715_80	1	7.3	2	1	33.7278	x				x	x
	PsCam027536_16152_70	1	7.3	0	1	49.1124	x		x	x	x	x
	PsCam012336_8388_150	1	7.8	0	0	14.7493		x		x
	PsCam036136_21284_4240	1	7.8	1	0	42.3304	x	x		x	x	x
	PsCam043106_27135_1066	1	7.8	1	0	36.7257	x	x		x	x	x
	PsCam036434_21574_831	1	8.2	2	1	40.5325	x	x		x	x	x
	PsCam001743_1436_3064	1	8.4	2	0	18.8791		x		x	x		x
	PsCam007215_5346_1250	1	8.4	0	2	49.2582	x		x	x				x	x
	PsCam037238_22336_980	1	8.4	1	1	15.8284		x		x
	PsCam052379_34705_538	1	8.4	0	3	25.5952		x	x		x	x		x	x
	PsCam054792_36098_805	1	8.4	1	3	28.125	x		x	x				x	x
	PsCam039601_24511_411	1	9.1	1	23	23.5759	x	x	x		x	x			x
	PsCam049765_32385_392	1	9.1	1	2	45.8457	x							x	x
	PsCam059699_39815_305	1	9.1	1	0	17.8466	x	x		x	x		x	x	x
	PsCam001112_944_2204	1	9.5	0	0	33.3333	x	x	x		x		x
	PsCam006846_5096_505	1	9.5	3	0	47.6401					x	x			x
	PsCam038464_23497_923	1	9.5	4	1	18.3432			x	x
	PsCam001740_1433_1102	1	10.3	1	1	39.7929	x		x	x	x		x
	PsCam027787_16348_2041	1	10.3	1	0	27.5811	x		x	x	x		x
	PsCam030771_18146_1236	1	10.3	0	0	39.528	x	x		x	x		x	x
	PsCam034638_20011_1602	1	10.3	0	0	40.413	x	x		x	x		x
	PsCam037676_22748_284	1	10.3	0	0	36.5782			x	x				x
	PsCam039420_24360_328	1	10.3	0	0	43.6578	x				x		x
	PsCam055999_36890_2366	1	10.5	1	0	36.4307		x	x		x		x	x
	PsCam013026_8813_2760	1	10.9	0	21	41.195	x	x	x		x		x	x	x
	PsCam044143_28060_1723	1	10.9	1	0	36.4307		x	x					x
	PsCam039413_24354_151	1	10.95	1	0	22.8614			x	x
	PsCam043759_27741_1041	1	11.4	1	0	31.1209		x	x						x
	PsCam045393_29071_1392	1	11.7	0	0	26.5487	x	x	x		x	x		x
	PsCam049905_32518_756	1	11.7	0	1	41.1243	x				x	x		x	x
	PsCam026880_15612_492	1	11.8	0	0	31.5634		x	x		x	x		x
	PsCam033970_19464_544	1	11.8	0	0	6.19469	x				x		x
	PsCam001167_984_360	1	12	1	0	50		x	x		x		x
	PsCam008331_5911_76	1	12	0	1	36.3905	x	x		x					x
	PsCam010983_7434_479	1	12	0	6	44.1441	x	x	x		x		x
	PsCam025445_14561_3448	1	12	0	0	17.1091		x		x
	PsCam037915_22972_1876	1	12	1	0	37.0206		x		x	x	x		x	x
	PsCam040006_24826_692	1	12	0	0	4.71976		x	x		x	x		x	x
	PsCam045731_29356_608	1	12	1	0	47.0501		x	x		x		x
	PsCam031104_18330_154	1	12.4	1	0	13.1268						x	x
	PsCam000056_47_487	1	12.7	0	0	1.17994		x	x		x	x		x	x
	PsCam004481_3365_270	1	12.7	0	1	13.3136		x	x		x	x		x
	PsCam004927_3731_4143	1	12.7	0	0	17.1091	x				x		x
	PsCam033312_19032_920	1	12.7	0	1	22.7811		x	x		x	x		x
	PsCam034033_19520_385	1	12.7	0	0	18.5841	x		x	x		x	x	x
	PsCam036301_21447_1658	1	12.7	0	0	49.2625					x		x	x	x
	PsCam037525_22604_965	1	12.7	0	0	18.5841		x	x		x	x		x
	PsCam039402_24344_1051	1	12.7	1	0	23.7463	x		x	x				x	x
	PsCam045937_29510_675	1	12.7	1	0	45.5752			x	x				x
	PsCam050156_32756_102	1	12.7	1	0	32.0059	x		x	x				x	x
	PsCam058177_38669_294	1	12.7	1	1	20.858		x	x		x		x	x	x
	PsCam059109_39365_100	1	12.7	1	0	24.6313	x		x	x				x	x
	PsCam036055_21206_1420	1	12.8	1	0	34.0708	x	x	x		x	x		x
	PsCam052147_34529_688	1	12.8	4	2	49.2582			x	x		x	x	x
	PsCam057653_38225_1804	1	12.8	0	0	25.6637			x	x	x	x		x
	PsCam048511_31233_2391	1	13.7	1	0	12.8319						x	x
	PsCam059552_39708_612	1	13.7	0	0	34.8083	x	x	x			x	x	x	x
	PsCam001587_1315_611	1	13.9	0	0	38.0531		x		x	x	x			x
	PsCam055095_36297_812	1	13.9	0	0	32.1534		x		x	x	x			x
	PsCam007072_5257_2137	1	14.2	1	0	42.0354		x		x	x		x		x
	PsCam014063_9584_1290	1	14.2	1	0	43.2153		x		x	x		x		x
	PsCam006674_4955_2053	1	14.3	0	0	15.0442	x	x		x	x		x
	PsCam042896_26935_984	1	14.3	1	0	48.2301		x		x	x		x		x
	PsCam035688_20862_1514	1	14.7	1	0	37.9056	x								x
	PsCam054965_36218_1447	1	14.7	1	0	36.1357		x		x	x		x		x
	PsCam043118_27147_693	1	15.6	0	1	15.3846		x		x
	PsCam003050_2391_194	1	15.9	0	0	41.0029	x	x		x	x		x		x
	PsCam049171_31814_345	1	16.1	0	0	43.9528	x	x		x	x		x		x
	PsCam052302_34650_2405	1	16.1	1	0	49.705	x	x		x		x	x		x
	PsCam040352_25116_606	1	16.2	1	3	39.7321	x	x		x	x	x			x
	PsCam046618_29990_250	1	16.2	1	7	48.0422	x	x		x	x	x
	PsCam049046_31691_2931	1	16.2	1	0	47.0501	x	x		x	x	x			x
	PsCam033717_19264_2388	1	16.3	1	0	24.9263									x
	PsCam051746_34203_1521	1	16.3	1	1	37.1302	x				x	x
	PsCam000620_539_1116	1	16.4	1	3	22.7679		x	x		x		x		x
	PsCam038293_23332_462	1	16.4	1	0	13.4218						x	x	x
	PsCam044071_28002_68	1	16.4	1	0	5.16224		x		x					x
	PsCam049895_32508_3381	1	16.4	0	1	28.9941		x	x		x		x		x
	PsCam057543_38127_156	1	16.4	0	0	45.4277	x	x		x	x		x		x
	PsCam057598_38177_662	1	16.4	0	3	46.131	x	x		x	x		x		x
	PsCam048214_30959_189	1	17.7	0	0	46.0177	x	x		x	x		x
	PsCam001692_1401_90	1	17.8	0	0	5.89971		x	x		x	x		x	x
	PsCam038384_23421_86	1	17.8	0	4	29.2537	x	x		x					x
	PsCam002089_1697_1877	1	18	0	0	21.5339		x	x		x	x		x
	PsCam002954_2326_532	1	18	0	1	13.3136		x	x		x		x	x	x
	PsCam027425_16063_2953	1	18.2	0	0	30.3835		x	x		x		x	x	x
	PsCam000692_604_684	1	19.5	1	0	44.3953	x	x	x		x		x		x
	PsCam057268_37898_3043	1	19.5	0	0	28.9086	x		x	x
	PsCam001049_894_1330	1	20	0	0	49.8525	x				x		x		x
	PsCam051804_34252_2030	1	20.6	1	0	30.531		x		x	x		x		x
	PsCam004586_3439_659	1	21.1	0	0	33.9233	x		x	x				x	x
	PsCam006720_4995_1874	1	21.1	0	0	23.5988	x	x	x					x	x
	PsCam037720_22790_1962	1	21.3	0	0	20.944	x	x	x		x		x		x
	PsCam039033_24018_45	1	21.6	0	0	45.1327	x	x		x
	PsCam046656_30014_769	1	21.6	0	0	24.7788			x	x					x
	PsCam047138_30284_236	1	21.6	0	2	12.7596	x	x	x		x		x
	PsCam011632_7939_923	1	21.9	0	0	23.0088			x	x	x	x			x
	PsCam040792_25450_574	1	21.9	0	0	25.6637		x	x		x		x
	PsCam009835_6597_298	1	22.1	0	1	42.3077	x	x	x						x
	PsCam044641_28458_485	1	22.1	0	0	12.6844		x	x		x	x			x
	PsCam037799_22864_515	1	22.3	0	1	48.2249	x				x	x		x	x
	PsCam036307_21453_995	1	22.35	0	0	49.2625	x	x	x						x
	PsCam017112_10638_290	1	22.4	0	1	39.9408			x	x	x	x		x
	PsCam043417_27427_2106	1	22.4	0	0	40.708	x	x		x	x	x			x
	PsCam037810_22874_721	1	22.9	0	1	31.9527	x		x	x
	PsCam042819_26861_1734	1	23	0	0	44.8378	x				x	x		x
	PsCam034517_19901_951	1	23.3	1	1	16.4201		x	x		x	x		x	x
	PsCam056955_37650_230	1	23.3	2	6	2.1021		x	x		x	x		x	x
	PsCam002551_2039_538	1	23.6	0	0	46.0177	x	x	x		x	x
	PsCam024807_14101_285	1	23.7	2	0	49.8525	x	x		x				x	x
	PsCam034564_19945_1936	1	23.7	2	5	2.69461		x	x		x	x		x	x
	PsCam039143_24117_183	1	23.7	0	0	16.8142			x	x
	PsCam004604_3453_2146	1	23.9	2	0	17.4041			x	x	x	x			x
	PsCam035328_20518_2007	1	23.9	2	1	6.21302			x	x	x	x		x	x
	PsCam043272_27292_903	1	23.9	1	0	49.41	x	x		x				x	x
	PsCam057418_38025_783	1	24	2	1	23.3728			x	x	x	x		x	x
	PsCam057738_38296_1700	1	24.1	2	1	7.69231		x	x		x	x		x	x
	PsCam042685_26734_1336	1	24.5	1	0	10.767		x	x		x	x		x	x
	PsCam056188_37051_1246	1	24.9	0	0	46.0177	x	x	x		x	x		x
	PsCam021050_11793_863	1	25.5	0	1	11.8343			x	x				x
	PsCam025877_14874_163	1	25.8	1	0	26.4012	x	x	x					x
	PsCam045130_28850_2259	1	26.1	1	0	24.3363		x	x		x		x	x
	PsCam051365_33870_1790	1	26.1	1	1	42.4556	x	x	x		x		x	x
	PsCam002164_1747_916	1	26.3	0	5	26.3473			x	x				x
	PsCam036855_21974_2617	1	26.3	0	0	10.9145		x	x		x	x		x	x
	PsCam002548_2036_690	1	26.8	0	4	22.9851	x	x	x		x	x		x	x
	PsCam026361_15220_232	1	26.8	1	0	35.2507						x	x		x
	PsCam053122_35197_131	1	26.8	0	1	16.568		x	x					x
	PsCam009026_6178_380	1	27.2	0	8	3.32326		x		x
	PsCam023373_13212_894	1	27.2	1	0	36.4307	x	x		x	x	x
	PsCam001460_1217_130	1	27.9	1	2	32.7893		x		x	x	x			x
	PsCam027703_16282_326	1	27.9	1	0	11.0619		x	x		x	x		x	x
	PsCam044269_28172_525	1	27.9	0	1	15.6805	x	x	x		x	x		x	x
	PsCam057745_38299_631	1	27.9	1	0	49.115	x		x	x	x	x		x
	PsCam005219_3953_563	1	28.1	0	1	47.3373	x	x		x	x	x			x
	PsCam007876_5702_806	1	28.1	0	0	21.5339		x		x		x	x
	PsCam024764_14068_3962	1	28.1	0	1	48.8166	x	x		x	x	x			x
	PsCam034355_19752_2308	1	28.1	0	0	42.7729	x		x	x	x		x	x
	PsCam035546_20725_3146	1	28.1	0	0	25.9587			x	x	x		x	x
	PsCam038028_23080_2367	1	28.1	0	0	20.944			x	x				x
	PsCam048840_31493_2532	1	28.1	0	0	19.764			x	x				x
	PsCam007201_5338_118	1	28.4	1	0	3.39233		x	x		x	x		x	x
	PsCam000339_300_733	1	28.6	1	2	12.6113	x	x	x		x	x		x	x
	PsCam025730_14782_336	1	28.6	1	0	8.11209		x	x		x	x		x	x
	PsCam034084_19566_649	1	28.6	0	0	22.7139					x	x
	PsCam043012_27046_517	1	28.6	0	4	31.9403	x		x	x	x		x	x
	PsCam044271_28174_1308	1	28.6	0	1	26.3314					x	x			x
	PsCam002396_1922_609	1	29.6	3	12	40.5199	x		x	x		x	x	x
	PsCam024171_13749_621	1	29.6	2	0	11.2094		x	x		x	x		x	x
	PsCam059685_39805_125	1	29.6	0	1	49.4083	x		x	x		x	x	x
	PsCam001155_975_802	1	29.9	3	0	39.6755		x	x		x	x
	PsCam009847_6606_1153	1	29.9	2	0	22.4189			x	x	x	x
	PsCam034726_20092_342	1	29.9	0	0	13.8643			x	x
	PsCam039333_24284_89	1	29.9	1	0	21.6814		x	x		x	x		x
	PsCam039819_24685_1334	1	29.9	0	0	48.0826	x		x	x		x	x	x
	PsCam045830_29430_1094	1	29.9	2	1	45.2663		x	x		x		x	x
	PsCam050178_32776_868	1	29.9	0	0	49.2625	x		x	x		x	x	x
	PsCam013797_9384_223	1	30.1	1	0	11.9469		x	x		x	x		x
	PsCam026762_15513_1619	1	30.1	1	0	14.6018		x	x		x	x		x
	PsCam000599_520_200	1	30.6	0	0	11.2094			x	x
	PsCam033922_19420_1094	1	30.6	0	0	3.24484		x		x
	PsCam036778_21903_992	1	30.6	3	0	33.4808	x	x	x		x	x		x
	PsCam038676_23690_1430	1	30.6	2	1	36.9822	x	x		x		x	x	x
	PsCam042240_26331_2524	1	30.6	1	1	48.0769	x	x	x		x		x
	PsCam042797_26840_1894	1	30.6	1	2	46.7359	x	x		x	x		x	x
	PsCam045025_28757_125	1	30.6	0	1	41.716	x	x	x		x		x
	PsCam048423_31155_1317	1	30.6	3	7	36.8976	x	x		x		x	x	x
	PsCam048459_31190_1034	1	30.6	1	3	19.7917	x	x	x		x	x		x
	PsCam048487_31213_1658	1	30.6	2	1	21.8935			x	x	x		x
	PsCam050131_32736_308	1	30.6	0	2	47.7745	x	x	x		x		x
	PsCam057513_38099_1875	1	30.6	6	0	29.4985			x	x	x		x
	PsCam051633_34105_1329	1	30.8	0	1	35.7988	x		x	x	x		x
	PsCam040389_25143_344	1	30.9	0	1	44.0828	x		x	x	x		x
	PsCam009560_6375_2289	1	31	0	1	18.9349	x		x	x	x		x
	PsCam021748_12226_1585	1	31	0	1	46.1538	x		x	x	x		x
	PsCam035769_20938_1690	1	31.05	1	0	21.6814						x	x	x
	PsCam048140_30887_135	1	31.1	0	1	18.6391	x	x	x		x	x		x
	PsCam005196_3937_1340	1	31.4	2	0	33.0383	x	x	x			x	x	x
	PsCam004574_3430_4815	1	31.5	2	0	49.5575	x		x	x		x	x	x
	PsCam037666_22738_291	1	31.5	1	0	22.8614						x	x	x
	PsCam039270_24232_573	1	31.5	5	1	27.6627	x	x	x		x	x		x
	PsCam049375_32011_2003	1	31.5	1	0	48.8201	x		x	x	x	x		x
	PsCam000099_85_1906	1	32.6	2	7	25.6024	x		x	x
	PsCam004152_3140_367	1	32.6	1	0	10.767	x	x	x		x	x		x
	PsCam007240_5362_221	1	32.6	1	0	13.4218					x		x
	PsCam012884_8689_1547	1	32.6	1	1	29.7337		x		x	x		x
	PsCam037233_22331_1938	1	32.9	4	0	41.0029	x		x	x
	PsCam048927_31579_257	1	33	2	2	46.5875	x	x	x		x		x
	PsCam049002_31648_855	1	33	3	0	23.1563	x		x	x
	PsCam000623_542_2652	1	33.5	1	0	22.5664						x	x	x
	PsCam010988_7438_1110	1	33.5	1	0	14.6018		x	x		x	x		x
	PsCam046540_29945_113	1	33.5	4	0	42.7729	x		x	x	x		x
	PsCam049034_31679_1695	1	33.5	3	1	26.4793	x		x	x
	PsCam050293_32884_1383	1	33.5	2	2	47.181	x					x	x	x
	PsCam003233_2516_420	1	33.6	2	1	44.0828	x							x
	PsCam048090_30843_84	1	33.7	1	3	29.0179	x		x	x
	PsCam000019_15_80	1	33.8	3	0	49.115	x		x	x				x
	PsCam009894_6639_347	1	34.6	2	5	23.6527	x				x		x
	PsCam012721_8594_1986	1	34.6	1	1	24.7041	x				x		x
	PsCam023897_13570_233	1	34.6	3	1	48.6686					x	x		x
	PsCam033923_19421_1267	1	34.6	0	0	23.5988	x	x	x		x	x		x
	PsCam039107_24085_124	1	34.6	3	2	36.0534	x				x	x
	PsCam049567_32194_1484	1	34.6	4	0	29.7935	x				x		x
	PsCam050570_33144_1441	1	34.6	0	0	14.7493			x	x	x	x		x
	PsCam057987_38508_48	1	34.6	1	1	11.6864		x		x
	PsCam045551_29209_145	1	35.3	2	2	48.0712	x		x	x	x	x		x
	PsCam000415_364_1746	1	36.4	2	0	20.944	x
	PsCam000515_451_2246	1	36.4	1	0	45.2802	x							x
	PsCam001317_1101_1041	1	36.4	1	0	43.8053	x		x	x				x
	PsCam011154_7570_1167	1	36.4	1	0	25.5162	x				x	x
	PsCam020814_11599_460	1	36.4	0	0	12.0944			x	x	x	x		x
	PsCam034395_19788_649	1	36.4	0	13	32.8221	x		x	x				x
	PsCam035911_21068_2476	1	36.4	0	1	20.7101			x	x	x	x		x
	PsCam038294_23333_1399	1	36.4	1	3	16.2202	x				x	x
	PsCam043977_27920_696	1	36.4	0	1	13.6095			x	x	x	x		x
	PsCam049439_32075_1874	1	36.4	0	1	39.3491			x	x	x	x
	PsCam035964_21116_3106	1	36.7	1	0	31.4159	x		x	x	x	x
	PsCam050966_33514_420	1	36.7	1	0	32.3009			x	x	x	x
	PsCam057474_38071_737	1	37	2	0	28.6136	x		x	x				x
	PsCam014118_9627_254	1	37.2	1	1	46.5976	x				x	x		x
	PsCam029441_17565_2307	1	37.2	1	1	32.3964	x		x	x				x
	PsCam038503_23530_1871	1	37.5	1	1	13.1657			x	x	x	x		x	x
	PsCam056894_37606_1859	1	37.5	3	6	16.0661			x	x	x	x		x	x
	PsCam020938_11700_2395	1	37.6	3	0	28.7611			x	x	x	x			x
	PsCam035421_20607_898	1	37.6	3	0	28.7611			x	x	x	x			x
	PsCam051260_33781_1512	1	37.6	2	0	20.059								x
	PsCam054183_35806_528	1	37.6	1	0	35.8407	x				x	x		x	x
	PsCam038108_23158_1389	1	37.8	1	1	11.9822			x	x	x	x		x	x
	PsCam038697_23708_1000	1	37.8	1	0	10.177			x	x	x	x		x	x
	PsCam036358_21502_1291	1	37.9	1	2	12.908			x	x	x	x		x
	PsCam042519_26575_4261	1	37.9	2	0	15.0442			x	x	x	x		x
	PsCam045345_29030_1298	1	38	3	0	40.2655	x		x	x	x	x			x
	PsCam026143_15061_364	1	38.5	0	4	22.0896	x		x	x	x	x		x	x
	PsCam045699_29329_409	1	38.5	4	2	47.181	x		x	x				x
	PsCam051768_34223_1841	1	38.5	2	0	21.5339	x		x	x	x	x		x	x
	PsCam042895_26934_1186	1	38.6	0	5	9.88024			x	x	x	x		x	x
	PsCam000357_316_1140	1	38.7	1	0	9.88201			x	x	x	x		x	x
	PsCam000395_347_213	1	38.7	2	1	24.8521	x		x	x	x	x		x	x
	PsCam020122_11475_329	1	38.7	1	2	25.9644	x				x	x			x
	PsCam035404_20592_2631	1	38.7	2	1	18.6391					x	x
	PsCam037859_22919_706	1	38.7	2	0	28.9086	x		x	x	x	x		x
	PsCam047171_30305_572	1	38.7	1	4	12.3881			x	x	x	x		x	x
	PsCam049583_32210_346	1	38.7	1	2	12.908			x	x	x	x		x	x
	PsCam052313_34658_122	1	38.7	1	1	43.3432	x				x	x			x
	PsCam001933_1572_445	1	39	2	0	13.2743			x	x	x	x		x	x
	PsCam021287_11947_281	1	39	1	1	25.5917	x				x	x
	PsCam034506_19891_1074	1	39	2	1	13.6095			x	x	x	x		x	x
	PsCam036071_21221_2719	1	39	0	0	9.43953									x
	PsCam058167_38660_606	1	39.1	2	1	21.3018			x	x	x	x		x	x
	PsCam000741_645_2977	1	39.6	0	2	29.6736	x				x		x	x
	PsCam034510_19894_337	1	39.6	1	1	20.858	x				x	x			x
	PsCam049704_32327_2274	1	39.6	1	0	39.3805	x				x	x			x
	PsCam056289_37135_2198	1	39.6	0	3	27.381	x				x	x
	PsCam042477_26535_2966	1	39.9	0	0	15.3392								x
	PsCam050623_33195_626	1	40.2	0	0	35.3982	x				x		x		x
	PsCam000378_331_1787	1	40.5	1	2	13.7982	x				x	x
	PsCam005384_4084_1303	1	40.5	0	0	8.25959	x					x	x
	PsCam011227_7628_757	1	40.5	1	0	9.58702			x	x	x	x		x	x
	PsCam012951_8747_186	1	40.5	1	1	41.2722			x	x	x	x
	PsCam013871_9435_75	1	40.5	3	0	21.0914	x				x	x			x
	PsCam021577_12135_599	1	40.5	2	0	26.2537	x				x	x			x
	PsCam030152_17921_448	1	40.5	0	0	9.14454	x					x	x
	PsCam034904_20248_99	1	40.5	2	2	32.3442					x	x			x
	PsCam035254_20449_1201	1	40.5	1	2	39.3175	x		x	x	x		x	x
	PsCam037986_23038_1304	1	40.5	1	2	15.8754			x	x	x	x		x
	PsCam039621_24529_134	1	40.5	1	1	21.4497			x	x	x	x			x
	PsCam044892_28635_3962	1	40.5	2	0	46.3127	x		x	x	x		x	x
	PsCam049582_32209_3216	1	40.5	2	1	27.8107					x	x		x
	PsCam055867_36782_297	1	40.5	2	0	26.5487	x				x	x			x
	PsCam060103_40095_1627	1	40.5	1	0	35.2507	x				x	x		x	x
	PsCam022091_12427_148	1	40.6	2	1	37.2781	x				x	x
	PsCam046084_29621_880	1	40.7	2	0	33.9233			x	x	x	x
	PsCam036939_22051_132	1	40.8	2	1	47.0414	x		x	x	x		x
	PsCam056818_37545_604	1	40.8	1	0	38.4956	x		x	x	x		x	x
	PsCam000177_153_1369	1	40.9	1	2	49.1098	x		x	x	x		x
	PsCam005546_4188_964	1	40.9	1	1	33.8757					x		x	x
	PsCam041015_25618_503	1	40.9	9	1	17.3077					x		x
	PsCam048755_31410_8061	1	40.9	2	0	37.4631					x		x	x
	PsCam035940_21094_2890	1	41.1	3	1	45.7101			x	x		x	x
	PsCam001500_1249_323	1	41.4	1	0	4.57227									x
	PsCam006689_4968_1561	1	41.4	1	0	14.0118			x	x	x	x		x	x
	PsCam014292_9739_305	1	41.4	2	0	28.0236	x					x	x
	PsCam018145_11028_363	1	41.4	0	5	27.5449								x	x
	PsCam026984_15697_3116	1	41.4	4	0	20.059			x	x	x	x		x	x
	PsCam029360_17513_1016	1	41.4	2	0	20.649			x	x		x	x		x
	PsCam033955_19450_4706	1	41.4	3	1	11.6864			x	x		x	x	x	x
	PsCam044215_28124_231	1	41.4	3	2	13.5015			x	x		x	x	x	x
	PsCam048544_31261_785	1	41.4	1	2	17.6558			x	x	x	x		x	x
	PsCam006242_4658_70	1	41.9	2	1	31.3609	x		x	x				x	x
	PsCam027580_16190_490	1	41.9	0	0	5.30973
	PsCam045205_28916_2454	1	42.4	1	2	17.9525					x	x
	PsCam055545_36587_81	1	42.4	1	2	8.45697					x	x
	PsCam029319_17482_2512	1	43	0	1	13.3136		x	x		x	x		x
	PsCam033467_19119_1543	1	43	0	2	2.37389									x
	PsCam051236_33757_239	1	43.2	2	0	23.0088	x		x	x	x	x			x
	PsCam037957_23010_1556	1	43.4	0	0	9.43953		x	x		x	x		x	x
	PsCam039437_24374_451	1	43.4	0	1	9.76331									x
	PsCam045448_29117_407	1	43.4	2	0	10.9145		x	x		x	x		x	x
	PsCam000479_419_311	1	43.5	0	0	12.6844								x
	PsCam027561_16174_671	1	43.5	0	0	3.24484								x
	PsCam054334_35881_182	1	43.5	2	0	12.9794								x
	PsCam000880_751_490	1	43.6	0	0	8.84956		x	x		x	x		x	x
	PsCam037449_22531_467	1	43.6	1	0	20.5015					x	x			x
	PsCam037610_22685_782	1	43.6	1	0	37.9056		x		x	x	x		x	x
	PsCam043653_27643_843	1	43.6	0	1	17.1598								x
	PsCam002096_1702_3351	1	43.9	2	0	24.4838	x	x	x		x	x		x
	PsCam007054_5243_2392	1	43.9	0	0	9.73451		x	x		x	x		x	x
	PsCam009683_6473_576	1	43.9	1	1	10.503		x	x		x	x		x
	PsCam027095_15794_457	1	43.9	1	0	26.9912	x	x	x					x
	PsCam031080_18319_259	1	43.9	1	0	31.4159	x		x	x	x	x		x	x
	PsCam055413_36506_405	1	43.9	0	1	2.36686
	PsCam050301_32892_2683	1	44.3	2	2	46.8843	x		x	x	x	x			x
	PsCam002723_2163_137	1	44.9	0	2	25.5193	x				x		x
	PsCam006240_4656_334	1	44.9	1	5	33.0838	x				x		x
	PsCam037275_22371_228	1	44.9	0	0	8.55457		x	x		x	x		x	x
	PsCam048083_30837_2918	1	44.9	3	2	35.7567	x	x	x					x
	PsCam049117_31760_1742	1	44.9	2	2	48.9614	x	x	x
	PsCam044080_28008_3770	1	45.2	2	2	34.4214		x	x		x		x	x
	PsCam058172_38665_609	1	45.2	2	0	21.8289	x	x	x		x	x		x	x
	PsCam038453_23487_1945	1	45.3	4	1	28.4024					x	x			x
	PsCam040968_25577_281	1	45.3	3	3	36.4583	x	x	x			x	x		x
	PsCam023127_13019_141	1	45.4	1	2	32.4926	x	x		x				x
	PsCam052242_34602_415	1	45.4	2	1	46.1538	x	x		x		x	x	x	x
	PsCam057585_38165_637	1	45.4	1	2	47.6261	x	x		x	x		x	x
	PsCam037124_22229_1706	1	45.5	1	3	35.5655	x	x	x		x	x		x	x
	PsCam018494_11155_306	1	45.6	2	2	36.7953	x	x	x		x	x		x	x
	PsCam001918_1563_606	1	45.8	2	0	48.3776	x	x		x	x	x			x
	PsCam031772_18590_219	1	45.8	1	4	40.7463			x	x				x	x
	PsCam036317_21463_1650	1	45.8	2	0	40.118	x	x		x	x	x		x	x
	PsCam055772_36727_369	1	45.8	3	0	16.6667
	PsCam031638_18535_176	1	45.9	1	2	47.0326	x	x		x	x	x			x
	PsCam036646_21778_1737	1	45.9	2	0	41.2979	x	x		x	x	x			x
	PsCam000183_159_2566	1	46.1	2	3	48.5119			x	x	x		x	x	x
	PsCam029303_17470_2100	1	46.1	2	0	19.764			x	x					x
	PsCam044222_28130_1173	1	46.1	4	2	40.6528	x	x	x			x	x	x	x
	PsCam054754_36068_4160	1	46.1	1	2	45.549	x	x		x	x	x		x
	PsCam059294_39493_2808	1	46.1	1	1	43.9349	x	x		x	x	x		x
	PsCam038185_23233_1470	1	46.7	0	0	10.3245								x
	PsCam042213_26306_452	1	46.8	0	2	22.5519	x	x	x		x	x		x	x
	PsCam001943_1581_1389	1	47.3	6	1	36.3905	x	x		x	x	x
	PsCam002727_2166_545	1	47.3	3	2	41.3947	x	x	x		x	x			x
	PsCam003504_2708_311	1	47.3	2	1	23.0769	x				x	x		x
	PsCam004903_3709_2211	1	47.3	1	1	9.31953		x		x
	PsCam007598_5553_563	1	47.3	1	1	26.1834		x		x	x	x		x	x
	PsCam010587_7116_270	1	47.3	1	0	9.29204		x		x
	PsCam011688_7978_2391	1	47.3	1	2	20.0297	x					x	x
	PsCam013538_9196_67	1	47.3	6	1	31.9527	x		x	x		x	x		x
	PsCam015072_10018_309	1	47.3	0	4	3.8806		x	x		x	x		x	x
	PsCam018585_11183_322	1	47.3	0	1	3.84615		x	x		x	x		x	x
	PsCam026135_15056_328	1	47.3	0	1	3.84615		x	x		x	x		x	x
	PsCam029501_17600_254	1	47.3	1	0	8.11209			x	x	x	x		x
	PsCam030245_17954_409	1	47.3	1	0	9.29204		x		x
	PsCam030860_18216_1331	1	47.3	0	0	3.83481		x	x		x	x		x	x
	PsCam033781_19320_2010	1	47.3	0	0	3.83481		x	x		x	x		x	x
	PsCam033964_19459_2814	1	47.3	3	0	35.2507	x	x	x		x	x		x	x
	PsCam034131_19607_704	1	47.3	1	1	39.2012	x	x		x	x		x	x
	PsCam034566_19947_1053	1	47.3	3	6	39.7898	x		x	x		x	x		x
	PsCam035469_20652_4279	1	47.3	1	1	12.2781			x	x
	PsCam036879_21994_449	1	47.3	0	5	39.2216	x				x		x	x	x
	PsCam038176_23224_164	1	47.3	2	1	42.3077	x	x		x	x		x	x	x
	PsCam043252_27276_769	1	47.3	0	4	20			x	x					x
	PsCam043626_27620_423	1	47.3	4	0	28.9086	x					x	x
	PsCam044042_27976_1303	1	47.3	4	0	21.8289		x		x	x		x	x
	PsCam045222_28930_625	1	47.3	2	0	32.7434	x	x	x		x	x		x	x
	PsCam046075_29616_1120	1	47.3	3	1	39.497					x	x		x	x
	PsCam048001_30779_90	1	47.3	1	0	26.9912	x					x	x
	PsCam052641_34889_742	1	47.3	2	0	39.233	x	x		x	x		x	x
	PsCam054070_35741_451	1	47.3	0	3	27.6786		x		x	x	x		x
	PsCam054552_35986_513	1	47.3	0	0	5.01475		x	x		x	x		x	x
	PsCam054741_36055_2601	1	47.3	1	1	12.8698		x		x				x
	PsCam060106_40098_541	1	47.3	0	2	48.368		x	x		x		x		x
	PsCam060219_40187_1818	1	47.3	0	1	19.5266			x	x	x	x		x
	PsCam004754_3580_1182	1	47.5	5	0	28.1711		x		x					x
	PsCam004878_3684_1559	1	47.5	3	1	24.4083					x		x		x
	PsCam025082_14309_170	1	47.5	1	1	12.574		x		x
	PsCam034583_19964_1485	1	47.5	3	0	19.0265		x		x
	PsCam035890_21047_645	1	47.5	1	1	25.2959					x		x	x	x
	PsCam043003_27037_2785	1	47.5	0	0	0.884956		x	x		x	x		x	x
	PsCam054028_35721_409	1	47.5	4	5	31.7365		x		x				x
	PsCam057073_37741_3245	1	47.5	2	0	38.0531	x	x		x				x
	PsCam033492_19129_860	1	47.6	3	1	39.7929		x		x	x		x	x	x
	PsCam029205_17395_2228	1	47.7	2	1	21.0059		x		x	x		x		x
	PsCam001194_1008_1461	1	47.8	3	0	16.0767		x		x	x		x		x
	PsCam017044_10594_1515	1	47.8	1	4	24.3284			x	x		x	x	x
	PsCam000468_410_1719	1	47.9	4	0	47.1976	x				x		x	x
	PsCam001936_1575_3908	1	47.9	1	1	6.06509			x	x	x	x		x	x
	PsCam025447_14563_584	1	47.9	2	1	21.0059	x	x		x		x	x	x
	PsCam027330_15986_625	1	47.9	2	0	7.07965					x		x		x
	PsCam056099_36973_2410	1	47.9	0	2	13.3531			x	x	x	x		x	x
	PsCam057576_38156_569	1	47.9	2	1	33.432	x	x		x	x	x			x
	PsCam021441_12051_950	1	48	0	1	6.80473		x	x		x	x			x
	PsCam037921_22978_553	1	48	0	0	6.19469		x	x		x	x			x
	PsCam045801_29407_580	1	48	0	15	37.6543		x		x	x	x			x
	PsCam059963_39991_1278	1	48	0	2	17.8042		x	x		x	x			x
	PsCam040469_25211_119	1	48.1	1	0	6.93215		x		x
	PsCam044367_28254_62	1	48.1	3	0	23.1563		x	x		x	x			x
	PsCam057793_38340_1232	1	48.1	0	0	6.19469		x	x		x	x			x
	PsCam000271_237_1343	1	48.3	1	1	5.17751		x	x		x	x		x	x
	PsCam005344_4053_466	1	48.3	0	0	18.2891		x	x		x	x
	PsCam006653_4938_359	1	48.3	2	2	42.4332	x	x	x			x	x		x
	PsCam007908_5716_134	1	48.3	1	21	6.44654		x	x		x	x		x	x
	PsCam014158_9657_331	1	48.3	0	2	45.6973	x	x		x	x		x	x
	PsCam016996_10566_2015	1	48.3	1	1	41.8639					x	x
	PsCam023994_13635_83	1	48.3	1	3	44.7917		x		x		x	x		x
	PsCam034934_20270_1647	1	48.3	2	1	38.7574	x	x	x		x	x		x
	PsCam037503_22584_718	1	48.3	2	1	23.0769	x	x		x		x	x	x	x
	PsCam042486_26542_2945	1	48.3	2	2	17.8042		x	x			x	x		x
	PsCam043460_27466_155	1	48.3	1	1	48.6686	x		x	x	x	x		x	x
	PsCam048284_31026_170	1	48.3	0	1	50		x	x					x
	PsCam049531_32160_320	1	48.3	1	0	19.3215	x				x	x			x
	PsCam049564_32191_786	1	48.3	0	4	49.8507	x	x	x					x	x
	PsCam055186_36353_66	1	48.3	0	1	48.2249		x	x					x	x
	PsCam000111_96_127	1	50.8	3	0	32.8909			x	x	x	x		x
	PsCam025615_14696_914	1	50.8	3	7	21.8373	x		x	x				x
	PsCam036604_21737_514	1	50.8	1	0	13.7168		x	x		x	x		x	x
	PsCam042657_26707_3457	1	50.8	1	0	24.9263			x	x	x		x	x
	PsCam043666_27656_829	1	50.8	1	2	23.5905	x				x		x		x
	PsCam044964_28704_2062	1	50.8	1	1	38.6095	x					x	x	x	x
	PsCam000068_58_408	1	50.9	1	1	13.1657	x				x	x
	PsCam004945_3745_1016	1	50.9	2	0	35.6932	x		x	x				x
	PsCam044028_27966_2328	1	50.9	0	1	38.7574		x		x	x	x		x	x
	PsCam034322_19724_4404	1	51.2	2	0	15.6342	x				x	x			x
	PsCam036353_21497_526	1	51.3	2	0	22.7139	x				x	x			x
	PsCam010377_6978_116	1	51.4	1	7	48.9458	x	x	x
	PsCam036656_21787_1954	1	51.4	0	0	11.5044		x	x		x	x			x
	PsCam002633_2095_526	1	52.3	3	5	35.1796	x		x	x					x
	PsCam011468_7814_150	1	52.3	2	1	10.0592		x		x					x
	PsCam023363_13203_509	1	52.3	1	0	45.5752	x		x	x	x	x			x
	PsCam025704_14766_874	1	52.3	0	1	8.57988								x
	PsCam031206_18370_574	1	52.3	2	2	14.5401		x	x		x	x		x	x
	PsCam039203_24171_503	1	52.3	3	1	30.6213	x	x		x	x	x
	PsCam044157_28073_332	1	52.3	3	1	43.3432	x	x		x	x	x		x
	PsCam045325_29014_1642	1	52.3	0	0	11.2094	x	x	x		x	x		x	x
	PsCam045520_29182_1801	1	52.3	1	2	46.1424	x	x	x					x
	PsCam046182_29691_923	1	52.3	0	0	9.73451		x	x		x	x			x
	PsCam050687_33256_475	1	52.3	2	0	29.4985	x	x	x		x	x			x
	PsCam035384_20572_2629	1	52.4	2	4	36.7164	x	x		x	x	x		x	x
	PsCam021348_11990_509	1	52.6	1	0	2.21239		x	x		x	x		x	x
	PsCam056093_36969_2291	1	52.8	3	1	16.4201		x	x		x	x		x
	PsCam027376_16025_474	1	53.2	0	5	32.0359	x		x	x				x
	PsCam038247_23289_1866	1	53.2	4	0	40.118	x	x		x	x	x			x
	PsCam037533_22612_2902	1	53.4	2	0	49.5575	x		x	x	x	x			x
	PsCam049016_31662_1504	1	53.6	0	0	2.35988		x	x		x	x		x	x
	PsCam011651_7951_862	1	53.8	1	1	42.7515					x	x
	PsCam021298_11955_373	1	53.8	1	1	10.7988		x	x		x	x		x	x
	PsCam025558_14650_245	1	53.8	2	0	7.9646		x	x		x	x		x	x
	PsCam037534_22613_212	1	53.8	0	0	1.47493		x	x		x	x		x	x
	PsCam038573_23593_729	1	53.8	1	1	28.5503			x	x
	PsCam045902_29485_399	1	53.8	3	0	32.3009	x	x	x					x	x
	PsCam048471_31201_156	1	53.8	0	0	3.83481		x	x		x	x		x	x
	PsCam048939_31591_1207	1	53.8	2	2	16.9139	x	x	x		x	x		x	x
	PsCam020351_11513_245	1	54.2	3	0	23.4513	x				x	x
	PsCam005698_4292_59	1	54.6	3	1	23.8166		x		x				x
	PsCam035777_20945_1586	1	54.6	1	0	17.2566	x	x	x		x	x		x	x
	PsCam038664_23679_864	1	54.6	3	0	42.3304		x		x				x
	PsCam039744_24623_391	1	54.6	0	1	3.5503		x	x		x	x		x	x
	PsCam040189_24979_226	1	54.6	1	0	28.1711	x	x	x		x	x		x	x
	PsCam051975_34388_687	1	54.6	1	0	12.8319		x	x		x	x		x	x
	PsCam012435_8447_298	1	54.8	3	0	29.941	x		x	x	x	x			x
	PsCam048109_30857_584	1	54.8	3	1	32.1006	x		x	x	x	x			x
	PsCam054828_36126_183	1	54.8	2	0	30.9735	x		x	x	x	x			x
	PsCam001596_1322_301	1	55.1	3	0	49.41	x		x	x	x	x			x
	PsCam011629_7936_808	1	55.1	3	3	24.256	x	x	x		x	x		x	x
	PsCam029130_17343_61	1	55.1	2	2	42.1365	x	x		x	x		x	x	x
	PsCam036755_21882_1944	1	55.1	1	0	37.6106	x	x		x	x	x		x	x
	PsCam037897_22954_2120	1	55.1	3	0	36.1357	x	x		x				x
	PsCam057096_37759_223	1	55.1	3	0	29.646	x		x	x	x	x			x
	PsCam057553_38137_135	1	55.1	2	0	29.2035	x		x	x		x	x
	PsCam036313_21459_349	1	55.8	3	0	25.5162			x	x	x	x			x
	PsCam005164_3914_485	1	55.9	3	0	31.4159			x	x	x	x			x
	PsCam001794_1472_655	1	56	1	0	20.2065	x		x	x	x	x
	PsCam007214_5345_655	1	56	0	0	5.89971	x		x	x
	PsCam010746_7228_725	1	56	3	0	24.3363	x				x	x
	PsCam025432_14552_2318	1	56	0	4	36.1194	x		x	x	x	x			x
	PsCam027832_16382_1067	1	56	2	0	29.7935			x	x	x	x			x
	PsCam033728_19274_1847	1	56	2	2	46.8843					x	x			x
	PsCam046726_30053_147	1	56	2	8	27.7946			x	x	x	x			x
	PsCam059970_39995_201	1	56	0	3	37.5	x		x	x	x	x			x
	PsCam000821_707_826	1	56.6	2	5	48.8024			x	x	x	x
	PsCam021689_12197_316	1	56.6	2	0	8.55457									x
	PsCam027165_15851_2129	1	56.6	2	1	35.2071	x		x	x	x	x			x
	PsCam027248_15916_461	1	56.6	4	5	26.3473			x	x	x	x			x
	PsCam034546_19930_1841	1	56.6	2	0	41.8879	x				x	x			x
	PsCam034976_20296_644	1	56.6	2	0	41.2979	x		x	x	x	x			x
	PsCam044199_28109_1503	1	56.6	0	3	41.0714			x	x	x	x			x
	PsCam049163_31806_1279	1	56.6	1	1	43.0473			x	x	x	x			x
	PsCam054962_36215_660	1	56.6	2	0	45.1327	x		x	x	x	x			x
	PsCam060244_40210_2713	1	56.6	2	0	48.0826			x	x	x	x			x
	PsCam021036_11782_868	1	56.8	2	0	37.7581			x	x	x	x
	PsCam003924_2990_265	1	57.3	0	0	15.0442	x		x	x
	PsCam026732_15486_2011	1	57.3	2	0	26.5487			x	x	x	x			x
	PsCam036300_21446_461	1	57.3	3	0	46.4602			x	x	x	x			x
	PsCam039684_24583_478	1	57.3	3	1	36.2426	x				x	x			x
	PsCam043181_27207_269	1	57.3	1	1	46.3018			x	x	x	x			x
	PsCam048574_31287_163	1	57.3	3	0	34.0708			x	x	x	x
	PsCam000892_760_483	1	57.4	1	2	14.095	x				x	x
	PsCam021418_12034_292	1	57.4	3	3	36.4583	x				x	x			x
	PsCam038251_23292_212	1	57.4	4	0	49.8525	x				x	x
	PsCam050974_33522_157	1	57.4	2	0	32.1534			x	x	x	x			x
	PsCam000266_233_1348	1	57.6	1	1	27.9586			x	x	x	x			x
	PsCam005540_4184_223	1	57.6	1	0	46.7552	x		x	x	x	x
	PsCam005835_4383_416	1	57.6	4	0	46.0177			x	x	x	x			x
	PsCam014054_9578_1167	1	57.6	2	1	35.2071	x				x	x			x
	PsCam048549_31265_1491	1	57.6	3	2	42.8783	x		x	x	x	x
	PsCam048562_31276_82	1	57.6	2	1	48.5207			x	x	x	x			x
	PsCam001955_1591_337	1	58	1	0	10.767					x	x
	PsCam045259_28959_868	1	58	2	0	35.9882					x	x
	PsCam045560_29217_516	1	58	3	0	44.6903	x		x	x
	PsCam047024_30222_63	1	58	1	1	24.4083	x		x	x	x	x
	PsCam051721_34184_1064	1	58	2	0	33.0383	x		x	x	x	x
	PsCam034030_19518_236	1	58.1	1	0	14.0118					x	x
	PsCam045604_29253_2042	1	58.1	2	1	49.4083	x		x	x	x	x			x
	PsCam011093_7520_1366	1	58.15	3	1	22.929	x		x	x					x
	PsCam006898_5137_3136	1	58.2	1	0	42.0354	x		x	x	x	x			x
	PsCam047802_30675_488	1	58.2	2	3	30.9524	x		x	x	x	x			x
	PsCam040763_25428_244	1	58.3	2	0	17.6991									x
	PsCam035892_21049_1202	1	58.4	3	2	37.8338	x		x	x					x
	PsCam038654_23669_965	1	58.4	3	1	49.5562	x		x	x	x	x			x
	PsCam044599_28432_802	1	58.4	3	2	48.8131	x		x	x	x	x			x
	PsCam027183_15863_1294	1	58.5	1	7	32.3795	x		x	x	x	x		x	x
	PsCam031865_18617_316	1	58.5	2	1	34.6154	x		x	x	x	x		x	x
	PsCam037685_22757_1477	1	58.6	0	0	31.8584	x		x	x	x	x		x	x
	PsCam039475_24405_430	1	58.6	1	2	43.4718	x				x	x			x
	PsCam039600_24510_68	1	58.6	2	0	49.5575	x				x	x		x	x
	PsCam048937_31589_2232	1	58.6	2	1	43.787	x		x	x	x	x			x
	PsCam051007_33551_730	1	58.6	1	0	36.1357	x		x	x	x	x		x	x
	PsCam011404_7767_239	1	58.7	2	1	49.1124			x	x				x
	PsCam033315_19034_312	1	58.7	1	1	29.4379	x		x	x	x	x		x	x
	PsCam042361_26431_710	1	58.7	0	3	44.9405	x		x	x				x	x
	PsCam031160_18352_1502	1	60	1	0	2.80236								x
	PsCam036329_21475_2289	1	60	3	1	46.5976	x					x	x	x
	PsCam036355_21499_1960	1	60	3	2	35.1632	x		x	x	x	x		x
	PsCam044024_27962_4324	1	60	3	0	44.6903	x		x	x		x	x	x
	PsCam002826_2237_792	1	60.4	2	8	37.7644	x		x	x	x	x		x
	PsCam006879_5121_1819	1	60.4	4	1	43.787	x		x	x	x	x		x
	PsCam030678_18115_265	1	60.6	2	1	32.5444	x		x	x	x	x		x
	PsCam000865_739_2212	1	60.9	2	1	43.4911	x		x	x	x	x		x
	PsCam037144_22248_875	1	60.9	2	0	41.2979	x		x	x		x	x	x
	PsCam049332_31969_760	1	60.9	1	0	45.5752	x		x	x		x	x
	PsCam056615_37399_1718	1	60.9	2	0	29.4985	x		x	x	x	x
	PsCam021739_12222_467	1	61.1	0	1	48.8166			x	x	x		x	x
	PsCam001213_1023_1625	1	61.4	1	1	41.2722	x		x	x		x	x	x
	PsCam036797_21920_3475	1	61.4	1	2	34.273			x	x	x	x
	PsCam046203_29709_908	1	61.4	2	2	43.0267		x		x	x	x		x	x
	PsCam046694_30035_759	1	61.4	1	0	37.9056			x	x	x	x		x
	PsCam042390_26457_1578	1	61.9	1	0	32.5959	x	x	x					x	x
	PsCam043292_27311_2361	1	61.9	0	1	32.8402	x					x	x
	PsCam043332_27348_139	1	61.9	3	0	39.6755			x	x	x	x		x
	PsCam039096_24074_1470	1	62	1	1	29.7337		x	x						x
	PsCam035845_21005_3701	1	62.3	2	1	42.8994		x	x		x	x		x	x
	PsCam010212_6867_583	1	62.6	1	0	8.70206			x	x				x
	PsCam025788_14814_157	1	62.6	2	1	25.1479			x	x				x
	PsCam036965_22076_1652	1	62.6	0	2	29.6736		x		x					x
	PsCam035562_20740_2096	1	62.8	0	0	10.0295		x	x		x	x		x	x
	PsCam035595_20770_2205	1	63.1	2	2	33.5312		x	x		x		x	x	x
	PsCam035615_20790_1530	1	63.2	2	4	46.2687	x	x		x		x	x	x	x
	PsCam016757_10403_1071	1	63.3	0	0	21.2389		x		x					x
	PsCam017243_10700_2564	1	63.3	1	1	40.3846		x		x	x	x		x	x
	PsCam018236_11062_182	1	63.3	1	1	14.3491		x	x			x	x		x
	PsCam023521_13320_864	1	63.3	1	2	13.7982		x	x			x	x	x	x
	PsCam023549_13339_588	1	63.3	1	2	42.2849			x	x		x	x
	PsCam036749_21876_309	1	63.3	1	1	26.4793		x	x			x	x		x
	PsCam043172_27199_1835	1	63.3	1	1	18.787		x	x		x	x		x	x
	PsCam049517_32147_1336	1	63.3	1	2	37.5371	x	x		x	x	x		x	x
	PsCam003687_2831_308	1	63.4	0	0	20.944			x	x	x		x	x
	PsCam042713_26760_1106	1	63.4	2	1	43.1953					x	x		x	x
	PsCam051301_33815_706	1	63.4	2	0	48.0826		x		x		x	x		x
	PsCam002213_1787_673	1	63.5	4	0	10.0295	x		x	x		x	x
	PsCam045194_28907_337	1	63.5	1	0	23.1563		x	x		x	x			x
	PsCam049737_32358_613	1	63.5	1	1	14.645		x	x		x	x		x	x
	PsCam007698_5615_107	1	63.6	1	17	32.4534		x		x				x
	PsCam026136_15057_624	1	63.6	0	1	16.2722			x	x	x	x		x	x
	PsCam035379_20567_3389	1	63.6	0	0	30.3835	x	x		x	x	x
	PsCam039009_23996_83	1	63.6	2	0	19.174		x		x				x
	PsCam044301_28199_1222	1	63.6	1	1	28.2544			x	x	x	x		x	x
	PsCam060171_40151_1646	1	63.6	0	1	26.6272			x	x		x	x	x	x
	PsCam060221_40189_1004	1	63.6	0	2	27.5964			x	x		x	x	x	x
	PsCam034023_19512_2015	1	63.8	1	0	30.236			x	x	x	x		x	x
	PsCam001003_854_449	1	63.9	1	1	40.0888	x		x	x				x	x
	PsCam034001_19492_2834	1	64	1	0	0.737463								x
	PsCam009497_6326_813	1	64.2	0	2	45.6973	x		x	x				x	x
	PsCam011577_7896_804	1	64.2	2	0	16.8142	x					x	x
	PsCam000453_395_924	1	64.8	1	0	23.7463			x	x	x	x		x	x
	PsCam000640_558_2771	1	64.8	1	2	32.1958						x	x	x	x
	PsCam006656_4940_1317	1	64.8	1	2	22.1068			x	x	x	x		x	x
	PsCam010959_7413_2818	1	64.8	1	0	35.5457			x	x	x	x			x
	PsCam020896_11663_294	1	64.8	2	0	45.1327	x				x		x	x	x
	PsCam023172_13054_7535	1	64.8	0	0	16.8142			x	x	x	x		x	x
	PsCam038196_23242_682	1	64.8	1	2	44.0653	x		x	x	x	x		x
	PsCam038992_23980_1234	1	64.8	0	1	39.0533	x				x		x		x
	PsCam046809_30105_515	1	64.8	0	0	32.1534					x	x		x	x
	PsCam048207_30952_1078	1	64.8	0	2	28.7834	x				x	x		x
	PsCam016250_10296_180	1	65	0	3	41.369	x				x		x		x
	PsCam007736_5637_235	1	65.2	1	0	28.4661	x		x	x	x		x	x	x
	PsCam020967_11721_845	1	65.2	1	0	27.8761			x	x	x		x	x	x
	PsCam038986_23975_339	1	65.2	1	0	27.5811			x	x	x		x	x	x
	PsCam044095_28021_2731	1	65.2	1	0	26.4012	x		x	x	x		x	x	x
	PsCam032934_18928_187	1	65.3	0	0	15.0442	x					x	x
	PsCam015796_10216_476	1	65.4	1	2	13.7982	x					x	x
	PsCam018769_11233_2735	1	65.4	0	0	5.01475			x	x
	PsCam036050_21201_598	1	65.4	2	2	32.0475		x		x		x	x	x
	PsCam037267_22363_982	1	65.4	2	0	25.6637	x		x	x		x	x	x	x
	PsCam038058_23110_479	1	65.4	1	0	34.6608		x	x			x	x	x
	PsCam042702_26750_1809	1	65.4	1	0	37.3156					x		x	x	x
	PsCam044130_28051_527	1	65.4	0	0	15.6342		x		x		x	x
	PsCam048359_31095_646	1	65.4	0	1	24.5562			x	x	x	x			x
	PsCam056543_37344_487	1	65.6	0	8	34.4411		x	x			x	x
	PsCam036267_21415_2674	1	66.3	1	0	18.1416			x	x	x	x		x	x
	PsCam004291_3234_22	1	66.8	0	0	9.43953					x		x
	PsCam020767_11569_273	1	66.8	1	0	3.9823					x		x
	PsCam027164_15850_2267	1	66.8	0	3	33.9286			x	x	x	x		x
	PsCam035330_20520_789	1	66.8	1	1	49.8521	x		x	x	x		x		x
	PsCam037092_22199_600	1	66.8	0	0	2.65487					x		x
	PsCam040636_25337_298	1	66.8	1	0	10.472					x		x	x
	PsCam051955_34372_148	1	66.8	0	1	34.9112		x	x		x	x		x
	PsCam052573_34841_834	1	66.8	0	2	21.365			x	x	x		x	x
	PsCam050556_33131_1485	1	67.1	1	3	0.446429								x
	PsCam059681_39801_596	1	67.1	1	0	1.9174								x
	PsCam004655_3497_2967	1	67.4	1	2	8.16024			x	x
	PsCam035630_20805_999	1	67.4	1	1	14.3491
	PsCam042689_26738_238	1	67.4	1	0	8.99705			x	x
	PsCam045306_28996_949	1	67.4	2	3	38.3929	x				x		x	x
	PsCam045711_29339_2259	1	67.4	1	0	29.351			x	x	x		x	x	x
	PsCam048794_31448_1922	1	67.4	2	0	29.2035			x	x		x	x	x
	PsCam013960_9503_2035	1	67.7	2	6	21.021			x	x				x	x
	PsCam014049_9573_460	1	67.7	2	11	18.9024			x	x	x		x	x	x
	PsCam015404_10115_459	1	67.7	1	0	25.5162			x	x				x	x
	PsCam042380_26448_2174	1	67.7	1	1	17.0118			x	x	x		x	x	x
	PsCam033757_19299_1925	1	68.1	2	1	17.1598			x	x	x		x	x	x
	PsCam015178_10049_574	1	68.3	0	1	18.0473			x	x	x		x
	PsCam035739_20912_1396	1	68.3	0	1	43.787	x		x	x					x
	PsCam053647_35494_271	1	68.6	1	1	4.28994								x
	PsCam002008_1633_987	1	69	2	0	41.2979	x		x	x				x	x
	PsCam004267_3218_1257	1	69	1	0	6.0472			x	x				x
	PsCam004929_3733_81	1	69	2	1	27.8107			x	x				x	x
	PsCam008552_5995_211	1	69	2	0	30.9735			x	x				x	x
	PsCam034587_19968_1701	1	69	2	0	27.1386			x	x				x
	PsCam042911_26950_440	1	69	2	0	28.0236			x	x				x	x
	PsCam045095_28818_1712	1	69	1	0	14.6018			x	x	x		x	x	x
	PsCam046830_30114_857	1	69	1	1	47.7811	x							x	x
	PsCam051836_34275_418	1	69	1	2	44.0653	x				x		x		x
	PsCam001931_1570_847	1	69.4	1	3	12.3512								x
	PsCam038851_23850_2311	1	69.4	0	1	49.4083	x								x
	PsCam000313_276_258	1	69.6	2	0	16.8142	x		x	x	x		x	x	x
	PsCam038202_23247_1373	1	69.6	2	0	11.5044			x	x				x	x
	PsCam042750_26795_95	1	69.6	2	0	15.0442	x		x	x				x	x
	PsCam048128_30875_2199	1	69.6	1	2	41.0979	x		x	x	x		x		x
	PsCam048842_31495_3769	1	69.6	1	1	16.716	x		x	x	x		x	x	x
	PsCam049042_31687_1085	1	69.6	2	5	44.6108	x								x
	PsCam037441_22523_86	1	69.8	1	0	8.99705		x	x		x	x		x	x
	PsCam011019_7462_968	1	70	0	0	37.7581						x	x		x
	PsCam021143_11856_177	1	70	1	0	8.70206		x	x		x	x		x	x
	PsCam031915_18629_682	1	70	0	2	47.7745	x					x	x	x	x
	PsCam002303_1847_114	1	70.2	0	1	36.6864						x	x		x
	PsCam043426_27435_2499	1	70.2	3	1	32.3964	x	x		x		x	x		x
	PsCam056063_36943_1341	1	70.2	0	1	28.4024		x	x		x	x			x
	PsCam044815_28569_2304	1	70.25	1	1	42.1598						x	x		x
	PsCam051050_33591_156	1	70.3	1	0	11.9469	x	x	x		x	x		x	x
	PsCam052774_34980_235	1	70.3	0	1	41.1243	x		x	x		x	x		x
	PsCam010210_6866_559	1	70.4	1	0	27.8761			x	x		x	x	x	x
	PsCam013331_9051_197	1	70.4	1	0	21.3864			x	x				x
	PsCam025507_14613_751	1	70.4	1	0	27.2861	x		x	x	x	x		x	x
	PsCam027591_16196_1480	1	70.4	2	1	29.2899	x	x		x	x	x			x
	PsCam042717_26764_1200	1	70.4	2	2	39.1691			x	x	x		x	x
	PsCam042798_26841_1863	1	70.4	2	1	27.2189	x	x		x	x	x			x
	PsCam044335_28228_1408	1	70.4	0	0	48.0826	x				x	x			x
	PsCam056820_37547_780	1	70.5	0	3	16.9643			x	x
	PsCam036033_21184_1510	1	70.6	1	0	24.9263	x	x		x	x		x	x
	PsCam057677_38246_4426	1	70.6	0	0	48.3776		x		x	x	x			x
	PsCam033953_19448_946	1	70.8	1	0	19.9115					x	x		x	x
	PsCam006768_5038_2559	1	70.9	0	1	34.0237	x	x		x	x	x		x	x
	PsCam050013_32621_1693	1	70.9	0	3	10.4167	x		x	x	x	x		x	x
	PsCam058957_39263_355	1	70.9	1	1	36.2426	x		x	x	x		x	x
	PsCam026116_15044_398	1	71	2	0	7.66962								x
	PsCam037001_22111_262	1	71.3	0	0	27.7286						x	x		x
	PsCam038997_23985_1317	1	71.3	1	0	47.9351	x	x	x			x	x	x	x
	PsCam051654_34124_183	1	71.3	0	1	49.4083		x		x	x	x			x
	PsCam011602_7913_407	1	71.5	1	0	7.52212			x	x	x	x		x	x
	PsCam038514_23539_1197	1	71.5	0	1	3.25444
	PsCam036227_21375_2027	1	71.7	1	0	41.1504			x	x	x		x	x
	PsCam046459_29892_634	1	71.7	1	1	47.4852	x		x	x	x		x	x
	PsCam001639_1357_609	1	72.2	1	2	31.8991	x	x		x		x	x		x
	PsCam035540_20719_3287	1	72.2	1	1	41.2722		x	x
	PsCam059437_39619_868	1	72.2	2	1	17.4556								x
	PsCam026792_15539_1045	1	72.4	1	1	20.5621		x		x				x
	PsCam006760_5031_1154	1	72.6	1	3	20.3869		x		x
	PsCam043595_27592_372	1	72.7	0	1	25.1479	x	x	x
	PsCam048346_31084_951	1	72.7	2	0	21.8289	x				x		x	x
	PsCam043290_27309_1229	1	72.9	1	0	1.32743		x	x		x	x		x	x
	PsCam051520_34004_141	1	72.9	3	0	14.8968					x		x	x
	PsCam001320_1103_655	1	73.3	2	0	18.5841		x	x		x	x		x	x
	PsCam037983_23035_1497	1	73.3	2	0	41.8879		x	x		x		x	x
	PsCam038229_23273_1436	1	73.3	3	2	18.8427	x		x	x				x
	PsCam049263_31902_695	1	73.3	2	2	12.7596		x	x		x	x		x	x
	PsCam006362_4743_236	1	73.5	1	1	6.95266		x	x		x	x		x	x
	PsCam050155_32755_788	1	73.5	1	1	32.1006					x	x			x
	PsCam033340_19051_816	1	73.6	1	1	38.0178						x	x	x	x
	PsCam040225_25012_700	1	73.6	2	1	20.4142	x	x	x			x	x		x
	PsCam037833_22895_714	1	74.1	1	0	1.32743			x	x	x	x		x	x
	PsCam038721_23731_110	1	74.1	1	0	2.21239			x	x	x	x		x	x
	PsCam058323_38791_470	1	74.1	1	0	2.21239			x	x	x	x		x	x
	PsCam050215_32810_245	1	74.2	2	0	6.48968	x	x	x		x	x		x	x
	PsCam037161_22265_149	1	74.3	2	2	10.9792	x	x	x		x	x		x	x
	PsCam036119_21268_2229	1	74.4	4	1	15.3846	x	x	x			x	x		x
	PsCam053796_35578_322	1	74.6	1	3	33.4821	x	x	x		x	x		x	x
	PsCam004792_3613_1480	1	74.9	1	5	36.976			x	x	x		x	x
	PsCam009815_6584_1036	1	74.9	3	0	25.8112			x	x	x	x			x
	PsCam038939_23933_370	1	74.9	2	2	9.19881		x	x		x	x			x
	PsCam058211_38700_282	1	74.9	1	1	5.17751		x		x				x
	PsCam006133_4578_318	1	75	1	0	39.3805	x	x		x	x		x	x
	PsCam010798_7275_900	1	75	2	0	9.43953	x	x	x		x	x		x	x
	PsCam044949_28691_2359	1	75	1	1	39.497	x	x		x	x		x	x
	PsCam048901_31554_2009	1	75	1	0	26.6962		x		x	x		x	x
	PsCam052286_34635_150	1	75	2	1	7.10059		x	x		x	x		x	x
	PsCam019379_11364_394	1	75.4	2	1	30.4734	x	x		x	x		x
	PsCam037195_22297_1687	1	75.4	1	0	8.11209		x	x		x	x		x	x
	PsCam036209_21357_2463	1	75.6	2	0	6.78466		x		x				x
	PsCam049222_31862_1021	1	75.6	1	0	6.63717		x		x				x
	PsCam024452_13904_2712	1	75.9	2	2	34.1246		x	x			x	x	x	x
	PsCam031316_18407_1095	1	75.9	0	2	9.19881
	PsCam036746_21873_1061	1	75.9	0	2	38.8724			x	x	x		x
	PsCam057884_38421_871	1	75.9	0	1	12.426
	PsCam003421_2648_287	1	76.3	0	2	18.6944	x	x	x
	PsCam014559_9836_1190	1	76.3	3	1	28.2544	x	x	x			x	x		x
	PsCam023108_13002_1474	1	76.3	1	1	20.858		x	x		x	x			x
	PsCam038644_23659_2085	1	76.3	2	1	21.8935	x		x	x				x
	PsCam038847_23847_130	1	76.3	0	1	31.6568	x	x	x			x	x		x
	PsCam050365_32952_442	1	76.3	1	3	29.0179	x	x	x			x	x		x
	PsCam038355_23393_2636	1	76.4	1	1	32.3964	x	x	x			x	x	x	x
	PsCam009568_6380_961	1	76.5	4	1	21.3018	x	x	x			x	x	x	x
	PsCam035363_20552_960	1	76.5	0	2	36.4985	x	x	x			x	x	x	x
	PsCam036765_21890_822	1	76.5	1	1	38.9053						x	x		x
	PsCam000035_30_3218	1	77.7	2	0	23.5988	x	x		x	x		x
	PsCam035874_21031_3149	1	77.8	1	1	5.76923
	PsCam043783_27763_548	1	77.8	2	0	41.2979	x	x	x			x	x		x
	PsCam045074_28800_2676	1	78.4	1	0	43.8053		x		x	x	x		x	x
	PsCam048674_31358_394	1	78.8	1	0	8.99705								x
	PsCam000922_782_37	1	79.3	1	0	24.6313	x		x	x
	PsCam049732_32353_2908	1	79.3	1	1	44.2308		x		x		x	x	x	x
	PsCam051334_33843_1604	1	79.3	2	1	39.645						x	x	x	x
	PsCam025900_14891_1699	1	79.8	2	3	10.7143		x		x				x
	PsCam045467_29134_106	1	79.8	0	0	30.3835		x	x		x		x	x
	PsCam048399_31133_1211	1	79.8	2	0	17.4041		x		x				x
	PsCam057622_38197_235	1	79.8	0	0	41.5929		x	x		x		x	x
	PsCam060216_40185_1835	1	79.8	1	2	4.30267		x		x				x
	PsCam023294_13149_1307	1	79.9	1	1	7.24852								x
	PsCam000594_515_1130	1	80	0	0	1.47493		x	x		x	x		x	x
	PsCam051183_33710_83	1	80	0	0	3.24484		x		x
	PsCam000964_822_1107	1	80.3	3	1	8.13609		x		x				x
	PsCam017102_10631_1396	1	80.3	2	0	12.9794		x	x		x	x		x	x
	PsCam039435_24373_812	1	80.3	1	1	31.5089						x	x		x
	PsCam039972_24801_797	1	80.3	0	0	5.30973		x	x		x	x		x	x
	PsCam042826_26868_90	1	80.5	2	0	36.8732	x	x		x	x	x			x
	PsCam046088_29624_710	1	80.5	2	3	49.1071					x	x			x
	PsCam042781_26824_3129	1	80.6	2	8	9.96979								x
	PsCam049635_32259_1241	1	80.6	2	1	8.28402								x
	PsCam033750_19293_1643	1	81	0	1	22.1893	x		x	x				x
	PsCam034962_20288_433	1	81	2	1	36.0947		x		x		x	x	x	x
	PsCam036388_21529_1054	1	81	2	0	33.6283						x	x	x	x
	PsCam045251_28952_1106	1	81	3	0	12.2419		x	x		x	x		x	x
	PsCam056516_37325_3886	1	81	0	1	1.77515		x		x
	PsCam001999_1627_289	1	81.4	2	2	22.8487			x	x	x	x			x
	PsCam010737_7221_2026	1	81.4	4	0	42.7729		x		x		x	x	x	x
	PsCam010953_7408_1969	1	81.4	1	1	45.1183						x	x		x
	PsCam021210_11900_1186	1	81.4	3	0	30.531	x	x		x	x		x	x
	PsCam043921_27879_442	1	81.4	2	0	16.5192		x		x				x
	PsCam047120_30275_481	1	81.4	3	0	26.4012	x	x		x	x		x	x
	PsCam034040_19525_175	1	81.7	0	0	26.8437		x		x	x	x		x	x
	PsCam052570_34839_205	1	81.7	1	2	32.7893			x	x		x	x	x	x
	PsCam054683_36032_145	1	81.7	2	0	44.2478			x	x		x	x		x
	PsCam038890_23887_520	1	82.05	1	1	5.17751								x
	PsCam009856_6611_651	1	82.2	0	0	2.35988		x	x		x	x		x	x
	PsCam006661_4944_1672	1	82.4	1	1	47.4852					x	x		x	x
	PsCam048907_31560_3783	1	82.4	1	0	2.50737								x
	PsCam051073_33614_391	1	82.4	0	0	35.1032			x	x	x	x			x
	PsCam057507_38094_565	1	82.4	1	1	43.9349					x	x			x
	PsCam057940_38469_1027	1	82.4	2	0	4.12979								x
	PsCam059320_39515_2595	1	82.4	0	0	16.8142								x
	PsCam005330_4044_627	1	82.7	0	3	31.5476			x	x	x	x			x
	PsCam046181_29690_1812	1	82.7	0	3	26.7857		x	x		x	x			x
	PsCam050808_33369_647	1	82.7	0	0	25.6637	x	x		x	x	x		x	x
	PsCam031033_18302_4320	1	83.1	0	0	39.823	x		x	x				x
	PsCam037746_22815_1195	1	83.1	0	1	28.6982	x		x	x				x
	PsCam038348_23386_1058	1	83.1	0	0	9.73451		x	x		x	x		x	x
	PsCam043223_27248_545	1	83.1	0	0	33.3333	x	x	x			x	x		x
	PsCam045028_28759_2059	1	83.1	0	0	35.9882	x	x	x					x
	PsCam050363_32950_3325	1	83.1	1	0	11.3569		x	x		x	x		x	x
	PsCam004965_3759_671	1	84	1	0	9.88201	x				x		x	x
	PsCam030241_17951_1896	1	84	1	6	16.6667		x	x		x	x		x
	PsCam045751_29371_2948	1	84	0	2	18.6944	x	x		x	x		x
	PsCam047986_30773_235	1	84	0	0	11.7994	x				x		x
	PsCam049764_32384_3938	1	84	0	1	11.5385		x	x		x	x		x
	PsCam001766_1451_596	1	84.3	1	0	30.531	x	x		x	x	x		x
	PsCam042662_26712_871	1	84.3	0	1	31.0651		x	x		x		x
	PsCam060131_40118_1237	1	84.3	1	0	27.5811	x	x		x	x	x		x
	PsCam001046_892_685	1	84.6	0	0	8.25959		x		x
	PsCam008069_5802_162	1	84.6	0	1	22.1893	x	x		x	x		x
	PsCam017345_10753_337	1	84.6	1	2	25.9644		x	x			x	x	x
	PsCam038510_23535_521	1	84.6	0	1	41.1243	x		x	x		x	x
	PsCam042873_26912_833	1	84.6	0	0	12.9794		x		x
	PsCam016599_10361_201	1	84.9	1	0	4.57227								x
	PsCam044258_28161_2584	1	84.9	0	1	4.43787								x
	PsCam005434_4115_577	1	85.2	2	1	46.4497			x	x		x	x	x
	PsCam018473_11145_276	1	85.2	1	1	46.0059	x	x	x			x	x	x
	PsCam044683_28489_815	1	85.2	0	17	10.2484		x		x
	PsCam056628_37408_657	1	85.2	2	0	45.4277	x	x	x			x	x	x
	PsCam002050_1670_86	1	85.4	1	0	25.2212					x		x	x
	PsCam006095_4549_106	1	85.4	2	0	46.3127	x		x	x		x	x	x
	PsCam006171_4603_97	1	85.4	1	1	13.4615		x	x		x	x		x
	PsCam023334_13180_1532	1	85.4	2	7	34.6386	x		x	x	x	x		x
	PsCam037580_22658_144	1	85.4	1	3	13.8393		x	x		x	x		x
	PsCam034502_19887_760	1	86.1	1	0	34.0708	x	x	x		x	x			x
	PsCam036570_21704_1345	1	86.1	1	1	38.9053	x	x	x		x	x		x
	PsCam048285_31027_301	1	86.2	1	1	38.3136			x	x	x	x			x
	PsCam025559_14651_1169	1	86.5	0	0	37.1681	x				x		x	x	x
	PsCam000001_1_322	1	86.8	0	2	39.7626	x		x	x	x	x
	PsCam003933_2998_384	1	86.8	0	0	40.118	x		x	x	x	x
	PsCam048904_31557_2930	1	86.8	0	0	22.1239	x	x	x		x	x		x	x
	PsCam054811_36114_4084	1	86.8	0	0	22.1239	x	x	x		x	x		x	x
	PsCam005297_4017_1128	1	87.2	1	1	32.6923			x	x	x	x
	PsCam037285_22381_340	1	87.2	0	1	21.8935	x	x		x	x		x
	PsCam001456_1215_2639	1	87.7	1	1	35.6509		x		x				x	x
	PsCam001801_1477_146	1	87.7	1	0	41.4454	x	x		x	x		x	x
	PsCam010932_7388_1353	1	87.7	1	0	26.4012								x	x
	PsCam026861_15597_463	1	87.7	1	0	41.4454		x		x				x	x
	PsCam027673_16261_209	1	87.7	1	0	11.0619		x	x		x	x		x
	PsCam033768_19308_2722	1	87.7	2	0	20.944									x
	PsCam037250_22347_1943	1	87.7	2	1	32.5444		x		x				x	x
	PsCam037683_22755_878	1	87.7	0	0	26.8437		x		x					x
	PsCam043447_27454_696	1	87.7	0	0	40.118	x	x		x	x		x	x
	PsCam048168_30914_1011	1	87.7	0	2	35.0148		x		x				x	x
	PsCam050201_32796_1157	1	87.7	1	1	41.568		x		x				x	x
	PsCam056232_37089_245	1	87.7	1	0	25.2212								x	x
	PsCam059550_39706_4385	1	87.7	1	1	21.4497	x	x		x	x		x	x
	PsCam023071_12971_391	1	87.8	0	0	18.8791		x		x	x		x	x
	PsCam033980_19473_242	1	87.9	0	1	39.3491	x	x		x	x		x	x
	PsCam039189_24157_767	1	87.9	1	5	8.53293		x		x	x		x
	PsCam004478_3362_283	1	88	1	0	34.6608	x	x		x	x		x		x
	PsCam013007_8795_7904	1	88	1	0	16.9617		x		x	x		x
	PsCam020915_11679_2974	1	88	0	0	23.3038		x		x				x	x
	PsCam034544_19928_3029	1	88	0	3	48.8095	x	x		x	x		x	x	x
	PsCam037581_22659_690	1	88	0	1	39.3491		x		x	x		x		x
	PsCam037596_22672_990	1	88	2	1	28.9941	x	x		x	x		x		x
	PsCam049598_32224_943	1	88	0	5	35.6287	x	x		x	x		x	x
	PsCam004768_3592_1331	1	88.2	0	0	8.55457	x				x		x
	PsCam005033_3817_61	1	88.2	1	0	32.0059		x		x	x		x
	PsCam006724_4998_3119	1	88.2	2	1	49.1124	x	x		x	x		x	x	x
	PsCam027153_15841_364	1	88.2	0	1	36.0947		x		x	x		x	x	x
	PsCam037137_22241_1852	1	88.2	0	1	43.1953	x	x		x	x		x	x	x
	PsCam037767_22835_1529	1	88.2	0	0	23.3038	x				x		x	x
	PsCam038088_23139_184	1	88.2	0	0	40.118	x	x		x	x		x		x
	PsCam038877_23875_189	1	88.2	1	0	11.0619		x		x				x
	PsCam042649_26700_505	1	88.2	0	0	18.2891	x				x		x	x
	PsCam042815_26857_431	1	88.2	1	0	44.9853	x	x		x					x
	PsCam044296_28194_227	1	88.2	1	0	42.3304	x	x		x	x		x	x	x
	PsCam044975_28714_6401	1	88.2	1	0	25.5162	x							x	x
	PsCam049860_32475_1564	1	88.2	0	0	46.9027	x				x		x	x	x
	PsCam037259_22356_1396	1	88.9	0	1	45.5621					x		x	x	x
	PsCam044057_27989_302	1	88.9	0	0	35.6932	x	x		x	x		x	x
	PsCam045167_28884_1726	1	88.9	1	0	2.50737
	PsCam045496_29161_991	1	88.9	0	0	35.9882	x	x		x	x		x	x
	PsCam001217_1027_770	1	89.1	0	0	27.1386	x				x		x	x
	PsCam011366_7739_322	1	89.1	0	1	49.7041	x				x		x	x
	PsCam038113_23162_1036	1	89.1	0	0	48.9676		x		x	x		x		x
	PsCam044835_28587_1878	1	89.1	0	2	48.368	x		x	x	x	x			x
	PsCam044855_28602_1561	1	89.1	0	0	48.9676	x		x	x	x	x			x
	PsCam059295_39494_4455	1	89.1	0	0	49.2625	x				x		x	x
	PsCam035316_20506_2839	1	89.4	0	2	46.8843	x				x		x	x
	PsCam043023_27057_4239	1	89.4	1	0	19.6165	x				x		x
	PsCam002005_1630_776	1	89.9	0	0	35.6932	x				x		x	x
	PsCam034659_20030_1520	1	89.9	0	0	38.0531	x				x		x	x
	PsCam035496_20678_3576	1	89.9	1	5	35.479					x		x
	PsCam000400_351_2330	1	90.4	2	1	37.8698					x		x	x
	PsCam000507_444_666	1	90.4	0	0	44.8378					x		x	x
	PsCam020906_11671_747	1	90.4	2	0	10.9145								x
	PsCam021135_11849_54	1	90.4	0	2	16.6172	x				x		x	x
	PsCam029284_17460_795	1	90.4	1	0	14.6018	x				x		x
	PsCam029322_17484_573	1	90.4	0	0	29.2035								x
	PsCam030684_18116_166	1	90.4	1	0	43.5103					x		x	x
	PsCam034428_19820_2836	1	90.4	1	0	17.8466	x				x		x	x
	PsCam035622_20797_2378	1	90.4	0	1	10.0592								x
	PsCam036314_21460_1605	1	90.4	0	0	15.6342								x
	PsCam036881_21996_1096	1	90.4	0	0	7.07965								x
	PsCam037715_22786_1723	1	90.4	0	0	9.73451								x
	PsCam042972_27009_1292	1	90.4	1	2	13.7982								x
	PsCam044362_28250_897	1	90.4	1	0	7.52212	x							x
	PsCam044982_28721_475	1	90.4	1	8	1.96375								x
	PsCam045585_29238_3514	1	90.4	0	0	30.0885	x				x		x	x
	PsCam045942_29514_1507	1	90.4	0	0	14.4543								x
	PsCam046309_29788_2003	1	90.4	0	3	17.8571								x
	PsCam050148_32750_647	1	90.4	0	0	25.0737	x				x		x	x
	PsCam050435_33015_2570	1	90.4	0	0	9.73451								x
	PsCam051780_34233_92	1	90.4	3	7	43.2229					x		x	x
	PsCam056019_36905_1595	1	90.4	0	0	44.5428					x		x	x
	PsCam057632_38206_819	1	90.4	1	2	26.8546								x
	PsCam058208_38698_589	1	90.4	1	1	3.69822								x
	PsCam059288_39488_33	1	90.4	1	5	10.6287								x
	PsCam017346_10754_1936	1	90.8	1	2	33.6795	x				x		x
	PsCam035784_20951_90	1	90.8	1	11	28.811	x				x		x	x
	PsCam029232_17415_2599	1	91	0	0	36.8732	x							x
	PsCam048649_31346_720	1	91	2	1	26.3314	x							x
	PsCam010630_7152_774	1	91.2	0	0	13.2743					x		x	x
	PsCam049025_31670_2537	1	91.2	0	1	42.3077					x		x	x
	PsCam036601_21734_1146	1	91.3	0	0	26.8437			x	x		x	x
	PsCam043261_27281_957	1	91.3	0	0	43.6578	x				x		x	x
	PsCam049440_32076_777	1	91.3	0	0	44.8378	x				x		x	x
	PsCam050221_32816_1071	1	91.4	0	0	37.7581					x		x	x
	PsCam005449_4124_760	1	91.5	3	0	49.41	x				x		x	x
	PsCam010051_6751_746	1	91.5	0	0	24.1888	x				x		x	x
	PsCam035570_20747_1256	1	91.6	0	1	34.3195		x	x			x	x
	PsCam037232_22330_1504	1	91.7	0	0	43.9528					x		x	x
	PsCam048058_30814_946	1	91.8	1	0	48.2301		x	x			x	x	x
	PsCam001225_1033_1570	1	91.9	0	5	25.1497	x				x		x	x
	PsCam042585_26638_1342	1	92.2	0	0	18.5841	x							x
	PsCam037472_22553_708	1	92.5	0	0	27.1386	x							x
	PsCam001263_1062_3476	1	92.6	0	1	44.6746	x				x		x	x
	PsCam045166_28883_253	1	92.7	0	0	10.6195					x		x	x
	PsCam036316_21462_463	1	92.8	1	0	20.5015					x		x	x
	PsCam016941_10530_762	1	93.2	0	0	42.4779
	PsCam042284_26368_707	1	93.2	1	0	27.2861	x				x		x
	PsCam044004_27944_4666	1	93.2	0	0	10.9145	x
	PsCam049343_31980_654	1	93.2	0	1	22.7811								x
	PsCam056740_37491_1124	1	93.2	0	0	13.2743	x
	PsCam025156_14354_522	2	0.3	0	1	4.73373	x				x		x
	PsCam034336_19735_106	2	0.3	0	1	12.7219	x				x		x	x
	PsCam051548_34030_904	2	0.8	1	0	24.6313	x	x	x		x		x	x
	PsCam057814_38360_562	2	0.8	0	1	10.9467	x				x		x	x
	PsCam056403_37230_1895	2	1	0	1	39.645		x	x		x		x	x
	PsCam051385_33888_1218	2	1.1	0	1	19.8225					x		x	x
	PsCam014769_9916_73	2	1.3	0	1	8.28402					x		x
	PsCam020856_11633_2276	2	1.3	1	1	32.3964	x	x	x		x		x	x
	PsCam000715_623_752	2	1.4	0	1	40.5325		x	x		x		x	x	x
	PsCam006619_4908_2738	2	1.4	0	1	33.1361		x	x		x		x	x	x
	PsCam006812_5072_621	2	1.4	2	0	34.8083		x	x		x		x	x	x
	PsCam035261_20456_8104	2	1.4	0	1	46.1538	x	x	x		x		x	x	x
	PsCam042593_26646_248	2	1.4	0	2	40.3561	x	x	x		x		x	x	x
	PsCam049810_32426_559	2	1.4	0	0	33.0383		x	x		x		x	x	x
	PsCam038262_23303_607	2	1.6	0	0	48.0826	x	x	x		x		x	x	x
	PsCam048223_30968_1219	2	1.9	0	0	48.9676					x		x	x
	PsCam056438_37259_1274	2	1.9	1	1	40.6805		x	x		x		x	x	x
	PsCam050863_33421_227	2	2.2	0	1	38.7574					x	x		x	x
	PsCam050583_33157_683	2	2.3	0	0	31.2684		x	x		x	x		x	x
	PsCam045965_29533_2300	2	2.5	0	0	32.7434		x	x		x		x		x
	PsCam050636_33207_1103	2	2.5	0	2	30.8605		x	x		x		x	x	x
	PsCam001889_1542_1317	2	2.6	1	0	33.1858		x	x			x	x
	PsCam005624_4245_1053	2	2.6	0	0	33.3333		x	x			x	x	x
	PsCam007539_5518_678	2	2.6	0	0	35.3982		x	x			x	x	x
	PsCam009790_6563_297	2	2.6	0	0	18.5841			x	x
	PsCam025630_14709_261	2	2.6	0	2	45.6973		x	x		x		x	x
	PsCam038141_23190_1422	2	2.6	0	1	3.84615		x	x
	PsCam044060_27992_508	2	2.6	0	2	41.8398		x	x		x		x
	PsCam001522_1264_2218	2	2.9	0	0	41.5929		x		x	x	x
	PsCam009681_6471_2303	2	2.9	0	0	31.8584	x	x	x		x	x		x
	PsCam011493_7834_36	2	2.9	0	1	10.0592	x	x		x	x		x
	PsCam026584_15386_591	2	2.9	0	0	21.5339	x	x		x	x		x	x
	PsCam037514_22594_562	2	2.9	1	0	39.6755	x	x	x		x	x
	PsCam044891_28634_2891	2	2.9	0	0	7.9646		x	x		x	x		x
	PsCam045307_28997_1945	2	2.9	0	0	38.6431	x	x		x	x	x		x
	PsCam045790_29398_1746	2	2.9	0	0	0.294985		x	x		x	x		x	x
	PsCam046161_29678_679	2	2.9	1	1	49.5562		x	x		x		x	x
	PsCam050797_33359_80	2	2.9	0	0	11.2094		x	x		x	x		x
	PsCam051354_33860_1275	2	2.9	0	0	32.7434	x		x	x		x	x
	PsCam051554_34035_677	2	2.9	0	0	41.5929			x	x	x	x
	PsCam053657_35497_2022	2	2.9	1	0	37.9056	x				x	x		x
	PsCam016979_10555_465	2	3.4	0	0	20.354		x	x		x	x		x
	PsCam030762_18141_97	2	3.4	0	0	17.1091	x				x		x
	PsCam038527_23552_1054	2	3.4	0	0	27.4336		x		x		x	x	x
	PsCam050114_32719_834	2	3.4	1	3	45.9821	x		x	x		x	x
	PsCam050325_32915_2429	2	3.4	0	0	25.0737	x	x		x	x		x
	PsCam051255_33776_235	2	3.4	0	0	25.0737	x	x		x	x		x
	PsCam037438_22520_132	2	3.6	0	0	30.6785		x	x		x		x	x
	PsCam037538_22617_259	2	3.7	0	0	19.174	x	x		x	x		x
	PsCam026983_15696_2302	2	4	0	0	37.7581			x	x				x
	PsCam036927_22039_1061	2	4	0	0	26.2537		x	x		x		x	x
	PsCam045487_29152_2042	2	4	0	0	23.5988	x	x	x		x		x
	PsCam049868_32483_1204	2	4	0	1	46.7456	x	x	x		x		x
	PsCam037114_22221_423	2	4.5	0	0	27.1386		x	x		x		x	x
	PsCam037687_22759_1955	2	4.5	0	0	23.8938		x	x		x		x	x
	PsCam038272_23313_1595	2	4.5	0	0	42.7729	x		x	x	x		x
	PsCam040016_24834_647	2	4.5	0	0	40.118		x	x		x		x	x
	PsCam051164_33693_863	2	4.5	0	0	33.3333		x	x		x		x	x
	PsCam006029_4507_363	2	4.7	0	3	19.0476	x				x		x	x
	PsCam034432_19824_983	2	4.7	0	2	44.2136	x	x	x		x		x	x
	PsCam048839_31492_2151	2	4.7	0	1	26.9231	x				x		x	x
	PsCam000678_590_1150	2	4.8	0	0	44.5428	x	x	x
	PsCam000204_179_779	2	5	0	0	39.233		x	x		x		x
	PsCam019548_11401_368	2	5.2	0	0	25.6637		x	x		x		x	x
	PsCam018861_11257_540	2	5.3	0	0	12.6844	x				x		x
	PsCam035004_20309_552	2	5.3	0	1	27.5148		x	x		x		x	x
	PsCam042850_26891_2607	2	5.3	0	1	14.7929			x	x				x
	PsCam050796_33358_1559	2	5.3	0	0	25.9587		x	x		x		x	x
	PsCam034147_19621_165	2	5.4	0	0	11.7994		x		x
	PsCam036629_21762_695	2	5.4	0	0	30.9735			x	x	x		x	x
	PsCam039840_24699_274	2	5.4	0	0	11.2094		x		x
	PsCam049415_32051_298	2	5.4	0	0	35.6932	x	x	x					x
	PsCam010975_7427_2191	2	5.5	0	0	27.7286					x		x
	PsCam038357_23395_773	2	5.7	0	0	22.4189	x				x		x
	PsCam010223_6875_292	2	5.8	0	0	45.1327			x	x	x		x	x
	PsCam025575_14664_1934	2	5.8	0	0	29.2035		x	x		x		x	x
	PsCam042513_26569_1041	2	5.8	0	0	25.3687		x	x		x		x	x
	PsCam034528_19912_1467	2	6.1	0	0	41.2979	x	x		x	x		x	x
	PsCam040114_24917_51	2	6.1	0	0	33.3333	x	x		x	x		x	x
	PsCam050839_33398_614	2	6.1	0	0	32.1534		x	x		x		x	x
	PsCam051835_34274_238	2	6.1	0	0	31.8584		x	x		x		x	x
	PsCam055903_36813_1041	2	6.1	0	0	41.2979		x	x		x		x
	PsCam001643_1359_412	2	6.5	0	1	50	x		x	x	x		x	x
	PsCam004760_3586_259	2	6.5	0	0	23.5988		x		x				x
	PsCam005916_4430_274	2	6.5	0	1	27.2189		x	x		x		x	x
	PsCam040034_24849_1061	2	6.5	0	0	25.0737	x	x		x				x
	PsCam042441_26502_1099	2	6.5	0	0	12.0944		x		x
	PsCam046606_29981_320	2	6.5	0	5	29.3413	x		x	x
	PsCam049948_32559_1942	2	6.5	0	0	34.5133	x	x	x		x		x	x
	PsCam053379_35347_335	2	6.5	0	3	16.369								x
	PsCam027074_15777_627	2	6.9	0	0	12.6844	x				x		x	x
	PsCam036269_21417_2671	2	6.9	0	0	36.8732	x				x		x	x
	PsCam002021_1644_652	2	7	0	0	23.3038					x		x	x
	PsCam010718_7208_3315	2	7.7	0	0	9.43953		x	x		x		x	x	x
	PsCam045141_28861_2979	2	7.7	0	0	41.5929	x	x		x	x		x	x
	PsCam044016_27955_2156	2	8	0	1	19.2308		x	x		x		x		x
	PsCam001050_895_188	2	8.5	0	1	18.6391	x		x	x				x	x
	PsCam038842_23842_1076	2	8.6	0	0	11.7994	x				x		x	x
	PsCam037723_22793_3690	2	9.05	0	0	14.4543		x		x
	PsCam050775_33337_612	2	10.1	0	2	32.6409	x	x		x	x		x	x
	PsCam000938_797_1705	2	10.4	0	5	0.598802		x	x		x		x	x	x
	PsCam002527_2019_693	2	10.4	1	15	9.72222		x		x
	PsCam011259_7652_200	2	10.4	0	1	37.574		x		x	x		x	x
	PsCam037179_22283_1537	2	10.4	0	0	48.6726		x		x	x		x	x
	PsCam037688_22760_1767	2	10.4	0	0	24.7788	x				x		x	x
	PsCam039960_24795_161	2	10.4	0	0	24.7788	x				x		x	x
	PsCam042938_26975_1256	2	10.4	3	6	20.8709	x				x		x	x
	PsCam043983_27926_409	2	10.4	1	0	19.6165	x	x		x	x		x
	PsCam047525_30531_431	2	10.4	0	1	34.6154		x		x	x		x
	PsCam040042_24857_858	2	10.8	0	1	39.0533	x	x	x		x		x	x	x
	PsCam049116_31759_207	2	10.85	0	2	46.8843		x	x						x
	PsCam028365_16769_238	2	11.3	0	1	45.858			x	x					x
	PsCam032079_18676_263	2	11.3	0	0	48.9676	x	x	x		x		x	x
	PsCam038844_23844_2138	2	11.3	0	3	33.9286		x	x					x
	PsCam042803_26846_894	2	11.3	1	0	23.7463		x	x
	PsCam043047_27078_1832	2	11.3	1	1	48.9645	x		x	x	x		x	x	x
	PsCam051455_33948_107	2	11.3	0	0	33.0383	x	x	x		x		x	x	x
	PsCam011979_8167_305	2	11.6	0	1	34.0237	x	x		x	x		x	x
	PsCam037111_22218_97	2	11.6	0	0	37.1681	x	x		x	x		x	x
	PsCam038702_23712_245	2	11.6	0	0	27.1386	x	x		x	x		x
	PsCam048896_31549_1335	2	11.6	0	0	32.1534		x		x	x		x	x
	PsCam051054_33595_198	2	11.6	1	0	18.1416	x	x		x	x		x
	PsCam049677_32300_2715	2	11.8	0	0	42.1829								x
	PsCam002347_1885_80	2	11.9	0	0	17.9941	x				x		x
	PsCam010996_7445_763	2	11.9	0	3	50	x	x		x	x		x	x
	PsCam040451_25194_586	2	11.9	0	0	9.43953		x		x
	PsCam045753_29373_1988	2	11.9	0	0	12.9794		x		x				x
	PsCam059233_39457_2843	2	11.9	0	0	3.24484		x		x
	PsCam056242_37097_913	2	12.3	1	0	47.3451	x	x		x	x		x	x
	PsCam058364_38821_110	2	12.3	1	1	25	x	x		x	x		x
	PsCam037707_22779_2017	2	12.4	1	0	25.2212		x		x
	PsCam050355_32942_1134	2	12.4	0	0	12.0944			x	x
	PsCam050743_33306_271	2	12.4	0	2	47.7745	x	x		x	x		x	x
	PsCam011124_7544_1754	2	12.7	0	6	38.1381	x	x		x	x		x	x
	PsCam001394_1163_1471	2	12.9	0	0	13.5693		x		x
	PsCam005959_4461_197	2	12.9	0	0	6.19469		x		x
	PsCam033763_19304_212	2	12.9	1	0	42.0354	x	x		x	x		x	x
	PsCam036481_21621_1366	2	12.9	0	0	10.6195		x		x
	PsCam037038_22148_490	2	12.9	0	0	20.649		x		x
	PsCam044070_28001_403	2	12.9	0	0	13.2743	x				x		x
	PsCam045746_29366_178	2	12.9	0	4	20		x		x
	PsCam045701_29331_641	2	13	0	0	26.2537	x	x		x	x		x
	PsCam001738_1431_519	2	13.8	0	7	46.988	x	x		x	x		x	x
	PsCam005626_4247_463	2	13.8	1	0	29.056					x		x	x
	PsCam018708_11217_472	2	13.9	0	1	33.1361	x				x		x	x
	PsCam034300_19706_1243	2	14.2	2	0	41.0029	x	x		x	x		x
	PsCam037499_22580_900	2	14.2	0	0	38.0531	x	x		x	x		x
	PsCam037392_22478_813	2	14.3	1	0	6.63717					x		x
	PsCam042298_26381_845	2	14.4	0	0	27.1386			x	x	x		x		x
	PsCam041384_25862_98	2	14.7	0	0	12.0944	x
	PsCam031919_18632_780	2	14.8	0	0	22.1239
	PsCam000966_824_1117	2	14.9	1	0	45.5752		x	x		x		x	x	x
	PsCam035885_21042_559	2	14.9	0	0	36.5782		x	x		x		x	x	x
	PsCam038406_23442_333	2	14.9	1	0	43.5103			x	x	x		x	x	x
	PsCam040685_25370_483	2	14.9	0	0	33.3333		x	x		x		x	x	x
	PsCam042941_26978_824	2	14.9	0	1	45.2663		x	x		x		x	x	x
	PsCam001170_987_411	2	15.2	0	0	30.0885		x	x		x		x		x
	PsCam049595_32222_1036	2	15.2	0	0	38.0531		x	x		x		x	x	x
	PsCam058240_38724_617	2	15.2	0	1	17.7515			x	x					x
	PsCam056136_37007_582	2	16	0	0	22.4189					x		x	x	x
	PsCam050872_33429_140	2	16.1	0	0	24.7788		x	x		x		x	x	x
	PsCam001630_1349_423	2	16.2	1	1	20.5621		x		x	x		x		x
	PsCam011608_7919_629	2	16.2	0	0	26.2537			x	x
	PsCam016900_10506_1939	2	16.2	0	0	35.1032		x	x		x		x		x
	PsCam017163_10667_780	2	16.2	2	0	34.2183		x	x					x
	PsCam048197_30942_2922	2	16.2	1	0	30.531			x	x	x		x	x	x
	PsCam048932_31584_2035	2	16.2	0	0	15.9292			x	x
	PsCam042286_26370_1745	2	16.3	0	0	42.7729	x	x		x	x		x	x	x
	PsCam043779_27759_1132	2	16.3	1	1	16.4201		x		x					x
	PsCam004729_3563_677	2	16.4	1	0	34.9558		x	x					x	x
	PsCam017451_10795_427	2	16.4	0	0	23.8938		x	x		x		x	x	x
	PsCam020985_11738_725	2	16.4	1	0	35.5457		x	x					x	x
	PsCam027214_15887_181	2	16.4	0	1	38.1657	x	x	x		x		x	x
	PsCam029359_17512_658	2	16.4	0	0	39.823		x	x					x	x
	PsCam035765_20934_902	2	16.4	1	0	41.1504		x		x				x	x
	PsCam045021_28753_2490	2	16.4	0	0	44.8378	x				x		x	x	x
	PsCam047856_30702_86	2	16.4	0	0	20.354			x	x
	PsCam053188_35237_189	2	16.4	0	1	23.0769	x	x	x		x		x	x	x
	PsCam054067_35740_618	2	16.4	0	0	44.5428	x				x		x	x	x
	PsCam056830_37554_323	2	16.4	1	0	42.0354		x		x				x	x
	PsCam057626_38200_3361	2	16.4	1	0	29.646	x	x	x		x		x	x	x
	PsCam046099_29633_1276	2	16.75	1	0	24.3363	x				x		x	x
	PsCam026910_15637_2638	2	17.1	1	0	45.2802			x	x				x
	PsCam039083_24062_477	2	17.1	0	0	35.9882	x		x	x	x		x	x	x
	PsCam026752_15503_1901	2	17.4	0	2	47.4777	x		x	x	x	x		x	x
	PsCam028629_16953_348	2	17.4	0	0	30.6785			x	x				x
	PsCam045469_29136_1058	2	17.4	1	0	32.5959		x		x	x		x	x	x
	PsCam050595_33168_149	2	17.4	0	0	47.1976	x		x	x	x	x		x	x
	PsCam038165_23214_973	2	17.6	0	0	14.1593		x		x
	PsCam013207_8954_1060	2	18	0	1	34.9112	x				x	x		x
	PsCam023811_13513_495	2	18.2	1	1	5.17751
	PsCam042491_26547_1466	2	18.2	0	1	23.0769	x	x	x		x	x		x	x
	PsCam043479_27485_1756	2	18.3	0	0	25.6637	x	x		x	x	x
	PsCam048350_31087_1034	2	18.4	0	0	17.6991	x	x		x	x	x
	PsCam000550_481_760	2	18.5	0	3	43.75	x	x	x		x	x		x	x
	PsCam000603_524_305	2	18.5	0	0	25.0737			x	x					x
	PsCam009728_6513_1057	2	18.5	0	0	23.5988	x	x	x		x	x		x	x
	PsCam011763_8032_540	2	18.5	0	0	29.2035	x	x		x	x	x
	PsCam023650_13409_1490	2	18.5	0	0	46.0177	x	x	x		x	x		x	x
	PsCam039949_24784_791	2	18.5	1	0	45.2802	x	x		x	x	x		x
	PsCam043123_27152_454	2	18.5	0	0	33.6283	x	x	x		x	x		x	x
	PsCam046269_29759_1197	2	18.5	1	0	46.1652	x	x		x	x	x		x
	PsCam057966_38492_951	2	18.5	0	0	24.7788	x	x	x		x	x			x
	PsCam027704_16283_5242	2	18.7	1	0	30.826		x	x					x	x
	PsCam012965_8759_242	2	18.8	0	0	46.0177	x	x	x		x	x			x
	PsCam034312_19717_1861	2	18.8	0	0	46.0177	x	x	x		x	x			x
	PsCam051380_33883_881	2	18.8	0	1	32.2485			x	x				x	x
	PsCam055229_36383_180	2	18.8	0	0	33.6283	x	x	x		x	x		x	x
	PsCam001310_1097_1586	2	18.9	0	1	46.4497	x	x	x		x	x		x	x
	PsCam050146_32748_1202	2	18.9	1	1	1.92308		x		x
	PsCam059346_39540_93	2	18.9	0	0	38.0531	x	x	x		x	x		x	x
	PsCam006704_4982_1243	2	19	0	0	39.823	x	x	x						x
	PsCam038122_23171_1473	2	19	0	0	31.8584			x	x					x
	PsCam039421_24361_492	2	19	1	0	17.2566		x	x		x	x		x	x
	PsCam058867_39193_166	2	19	1	0	33.7758	x	x	x					x	x
	PsCam040169_24964_635	2	19.1	0	0	48.3776	x		x	x					x
	PsCam033451_19111_2079	2	19.3	1	0	39.0855		x	x		x	x			x
	PsCam051488_33974_1657	2	19.5	0	2	16.0237		x	x		x	x		x	x
	PsCam059423_39607_5456	2	19.5	0	0	26.2537			x	x	x	x			x
	PsCam021062_11801_1809	2	19.8	1	0	31.4159		x	x		x	x		x	x
	PsCam023037_12948_1697	2	19.8	1	0	11.6519		x		x
	PsCam034344_19742_1454	2	19.8	0	0	27.4336		x	x		x	x		x	x
	PsCam038299_23338_391	2	19.8	0	0	43.0678	x	x		x				x
	PsCam039308_24260_871	2	19.8	1	5	34.8802	x	x	x		x	x		x	x
	PsCam034642_20015_671	2	20.1	0	0	10.6195		x		x				x
	PsCam000030_25_3237	2	20.3	0	0	21.2389	x	x	x		x	x		x	x
	PsCam000040_35_1187	2	20.3	0	0	20.944	x	x		x
	PsCam034108_19586_1272	2	20.3	0	0	36.5782		x		x				x	x
	PsCam036258_21406_553	2	20.3	0	0	24.1888			x	x					x
	PsCam045616_29262_1700	2	20.3	1	0	11.6519		x	x		x	x		x	x
	PsCam013475_9148_390	2	20.5	0	16	31.5789		x	x		x	x			x
	PsCam034762_20126_2590	2	20.5	0	7	30.4217		x	x		x	x		x	x
	PsCam036190_21338_1711	2	20.5	0	0	31.2684		x	x		x	x			x
	PsCam037964_23017_409	2	20.5	0	0	15.0442		x	x		x	x		x	x
	PsCam039993_24815_340	2	20.5	1	0	37.3156	x		x	x					x
	PsCam043698_27686_2011	2	20.5	0	0	39.233	x	x	x
	PsCam045022_28754_3001	2	20.5	1	1	9.02367			x	x	x	x		x	x
	PsCam045605_29254_1728	2	20.5	1	0	31.4159		x	x		x	x		x	x
	PsCam045657_29294_244	2	20.5	0	1	25.7396		x	x		x	x		x	x
	PsCam049064_31708_820	2	20.5	0	0	18.2891		x	x		x	x		x	x
	PsCam049228_31867_433	2	20.5	0	0	9.73451		x	x		x	x		x	x
	PsCam050643_33214_1382	2	20.5	0	0	29.4985			x	x	x	x
	PsCam057959_38485_816	2	20.5	0	0	7.9646		x	x		x	x		x	x
	PsCam059446_39627_1180	2	20.5	0	0	34.8083		x	x		x	x			x
	PsCam012851_8656_2053	2	20.8	1	0	32.5959		x	x		x	x		x	x
	PsCam039016_24002_1885	2	20.8	1	0	43.2153	x		x	x					x
	PsCam057920_38451_371	2	20.8	1	1	8.43195		x	x		x	x		x	x
	PsCam006673_4954_2489	2	21.2	0	0	47.7876	x	x		x	x	x		x	x
	PsCam036185_21333_330	2	21.2	1	0	39.9705	x		x	x				x	x
	PsCam036931_22043_781	2	21.2	0	0	49.2625			x	x	x	x		x
	PsCam023178_13059_754	2	21.5	0	0	19.174	x				x	x
	PsCam027064_15768_229	2	21.5	0	0	12.0944	x				x	x
	PsCam040964_25574_805	2	21.5	0	1	38.4615	x	x		x	x	x		x	x
	PsCam049494_32125_1296	2	21.5	0	0	49.8525	x	x		x	x	x		x	x
	PsCam058207_38697_351	2	21.5	0	1	37.8698	x	x	x
	PsCam045675_29311_610	2	21.8	1	0	44.9853	x	x		x	x	x		x	x
	PsCam051065_33606_1275	2	21.8	0	2	49.8516	x	x		x	x	x			x
	PsCam038184_23232_112	2	22	1	0	37.0206	x				x	x		x
	PsCam036832_21953_219	2	22.2	0	0	29.7935	x	x		x	x	x		x	x
	PsCam049309_31947_1306	2	22.2	1	0	25.5162		x	x		x	x		x
	PsCam001219_1028_233	2	22.3	0	6	4.2042		x	x		x	x		x	x
	PsCam006627_4915_475	2	22.3	0	0	4.42478		x	x		x	x		x	x
	PsCam022264_12520_389	2	22.3	0	1	18.3432		x	x		x	x		x	x
	PsCam022452_12617_305	2	22.3	0	0	40.413	x	x		x	x	x			x
	PsCam026432_15271_378	2	22.3	0	1	17.4556		x	x		x	x		x	x
	PsCam034511_19895_2540	2	22.3	0	0	3.83481		x	x		x	x		x	x
	PsCam036469_21609_2283	2	22.3	0	0	5.30973		x	x		x	x		x	x
	PsCam036821_21942_1731	2	22.3	0	0	16.2242		x	x		x	x			x
	PsCam049657_32281_498	2	22.3	0	1	33.1361	x	x		x	x	x		x	x
	PsCam050424_33005_1314	2	22.3	0	0	22.7139	x		x	x
	PsCam044168_28083_55	2	22.5	0	0	20.944		x	x		x	x		x	x
	PsCam046282_29767_525	2	22.5	0	0	23.5988		x	x		x	x			x
	PsCam046524_29933_699	2	22.5	0	0	21.5339		x	x		x	x		x	x
	PsCam056901_37611_143	2	22.5	0	2	3.85757		x	x		x	x		x	x
	PsCam036973_22084_2574	2	22.7	0	0	7.66962		x	x		x	x		x	x
	PsCam000983_839_2978	2	23.7	1	0	34.9558		x	x		x	x		x	x
	PsCam004028_3064_358	2	23.7	0	2	27.8932			x	x	x	x			x
	PsCam004660_3502_974	2	23.7	0	0	19.764	x				x		x	x
	PsCam004661_3503_1525	2	23.7	0	1	22.4852		x	x		x	x		x	x
	PsCam004807_3625_131	2	23.7	0	2	13.0564	x				x		x	x
	PsCam006895_5134_1282	2	23.7	0	0	41.5929			x	x	x	x			x
	PsCam036957_22069_1074	2	23.7	1	0	47.6401	x		x	x				x	x
	PsCam048808_31461_1443	2	23.7	0	0	34.2183	x		x	x		x	x
	PsCam050832_33392_1976	2	23.7	0	0	40.118		x	x		x		x		x
	PsCam051128_33663_1727	2	23.7	0	0	44.5428	x	x		x	x	x		x	x
	PsCam056959_37654_250	2	23.7	0	0	5.30973		x	x		x	x		x	x
	PsCam035497_20679_195	2	23.8	0	0	19.174	x		x	x
	PsCam042337_26409_1723	2	23.8	1	0	26.4012	x		x	x
	PsCam017183_10673_891	2	23.9	0	1	3.84615		x	x		x	x		x	x
	PsCam023140_13030_2325	2	23.9	2	0	44.2478		x	x		x	x		x
	PsCam025086_14312_113	2	23.9	0	7	25.6024	x	x		x	x		x	x
	PsCam036455_21595_3209	2	23.9	0	0	42.7729		x	x		x	x
	PsCam049431_32067_733	2	23.9	1	0	47.0501			x	x	x	x
	PsCam049631_32255_1708	2	23.9	1	0	44.6903			x	x	x	x
	PsCam035470_20653_5039	2	24.1	1	0	24.3363		x	x		x	x		x	x
	PsCam043189_27215_1695	2	24.1	0	0	29.2035	x	x		x	x	x			x
	PsCam057893_38428_415	2	24.1	1	0	30.236	x				x	x		x
	PsCam026749_15500_2821	2	24.3	0	0	22.7139									x
	PsCam031145_18346_1048	2	24.3	1	0	45.5752		x	x		x		x
	PsCam033534_19150_1203	2	24.3	0	0	18.5841									x
	PsCam044025_27963_1086	2	24.3	0	1	21.3018		x	x		x	x		x	x
	PsCam045308_28998_1988	2	24.3	1	0	39.9705		x	x		x		x
	PsCam054928_36190_2038	2	24.3	0	0	36.2832		x	x		x		x
	PsCam038414_23450_429	2	24.4	0	1	49.4083	x	x	x					x
	PsCam043236_27260_1202	2	24.5	0	0	48.3776	x	x		x	x		x	x
	PsCam048191_30936_3001	2	24.6	1	0	1.9174								x
	PsCam000225_195_318	2	24.7	0	0	12.9794		x	x		x	x		x	x
	PsCam000573_500_1887	2	24.7	1	0	35.2507	x		x	x		x	x	x	x
	PsCam051418_33914_222	2	24.7	0	0	14.7493		x	x		x	x		x	x
	PsCam040649_25347_768	2	24.9	2	0	44.5428	x	x		x	x		x	x	x
	PsCam002065_1682_2261	2	25.4	0	0	36.5782			x	x	x	x		x
	PsCam004192_3169_162	2	25.4	0	0	36.5782			x	x	x	x		x
	PsCam020987_11740_295	2	25.6	0	0	20.944		x	x		x	x			x
	PsCam025426_14546_102	2	25.6	0	1	44.0828	x		x	x					x
	PsCam038631_23649_778	2	25.6	1	0	36.4307		x	x		x	x		x	x
	PsCam007248_5366_1613	2	25.8	0	0	27.1386		x	x		x	x		x
	PsCam015053_10009_188	2	26	1	0	38.7906	x		x	x		x	x	x	x
	PsCam038094_23145_1887	2	26	0	0	31.2684	x		x	x					x
	PsCam045009_28742_1023	2	26	0	4	8.95522								x
	PsCam048052_30808_383	2	26	0	0	34.8083	x		x	x				x
	PsCam052471_34771_807	2	26	0	0	48.3776	x	x	x			x	x	x	x
	PsCam019321_11350_249	2	26.8	0	2	3.56083		x		x
	PsCam037348_22439_402	2	26.8	0	0	15.0442		x		x					x
	PsCam043577_27575_380	2	26.8	0	1	11.8343		x		x					x
	PsCam045637_29281_840	2	26.8	0	2	38.8724			x	x	x	x		x
	PsCam000617_537_672	2	27	0	8	19.3353		x	x		x	x			x
	PsCam003997_3044_252	2	27	1	1	13.7574		x	x		x	x		x	x
	PsCam004820_3636_253	2	27	0	0	35.9882		x	x		x	x		x	x
	PsCam007105_5280_2303	2	27	0	1	26.6272		x	x		x	x		x	x
	PsCam009518_6344_972	2	27	0	0	12.0944		x	x		x	x		x	x
	PsCam039324_24276_505	2	27	0	0	32.4484		x	x		x	x		x	x
	PsCam040912_25540_538	2	27	0	0	43.6578		x	x		x	x			x
	PsCam045748_29368_1252	2	27	0	0	36.8732		x	x		x	x		x	x
	PsCam046772_30081_541	2	27	0	0	21.5339		x	x		x	x			x
	PsCam047224_30340_208	2	27	0	3	29.1667		x	x		x	x		x	x
	PsCam048189_30934_980	2	27	0	0	30.6785		x	x		x	x		x	x
	PsCam049128_31771_1524	2	27	0	0	10.9145		x	x		x	x		x	x
	PsCam050773_33335_1353	2	27	0	0	9.43953		x	x		x	x		x	x
	PsCam059361_39555_1645	2	27	0	0	35.9882			x	x	x	x		x	x
	PsCam025471_14584_2328	2	27.2	0	0	15.6342		x	x		x	x		x	x
	PsCam034011_19501_1203	2	27.2	0	0	26.2537	x	x	x						x
	PsCam034550_19933_208	2	27.2	0	0	47.4926	x				x	x			x
	PsCam034782_20144_1965	2	27.2	0	0	25.9587			x	x	x	x		x	x
	PsCam040690_25374_435	2	27.2	0	1	8.28402								x
	PsCam043397_27410_1156	2	27.2	0	1	22.4852		x	x		x	x		x	x
	PsCam049841_32456_464	2	27.2	0	0	10.0295	x	x		x	x	x
	PsCam051097_33633_2152	2	27.2	6	5	30.8383	x	x	x					x
	PsCam056518_37327_774	2	27.2	0	0	25.3687		x	x		x	x		x	x
	PsCam000760_659_3628	2	27.55	0	0	17.9941		x		x				x
	PsCam059896_39945_493	2	27.7	2	4	26.2687	x	x		x	x		x	x
	PsCam000628_546_3699	2	27.9	0	0	33.3333			x	x	x	x		x
	PsCam008018_5771_615	2	27.9	1	1	39.2012	x		x	x				x
	PsCam026939_15658_179	2	27.9	1	0	38.2006			x	x	x	x
	PsCam035453_20636_877	2	27.9	0	0	24.7788	x	x		x	x		x
	PsCam035509_20689_2612	2	27.9	0	0	20.354	x	x	x
	PsCam036691_21819_741	2	27.9	0	0	36.5782		x	x		x	x		x
	PsCam036758_21885_2531	2	27.9	1	0	32.3009	x		x	x		x	x	x
	PsCam038303_23342_687	2	27.9	0	0	43.0678		x	x		x	x		x
	PsCam042757_26801_178	2	27.9	0	0	44.5428	x		x	x		x	x
	PsCam049715_32337_265	2	27.9	0	0	5.30973	x				x		x
	PsCam053702_35526_4086	2	27.9	2	0	46.9027			x	x	x		x	x
	PsCam000566_495_1686	2	28.2	0	0	24.7788		x		x
	PsCam000747_650_109	2	28.2	0	3	26.1905	x	x		x	x	x		x
	PsCam035338_20528_673	2	28.2	3	0	18.4366		x		x
	PsCam037315_22407_3420	2	28.2	0	0	39.528	x	x	x			x	x	x
	PsCam040329_25101_285	2	28.2	0	0	48.3776	x	x	x
	PsCam040515_25248_200	2	28.2	1	0	36.4307	x	x	x					x
	PsCam045908_29490_338	2	28.2	0	0	13.2743		x		x				x
	PsCam056071_36951_1808	2	28.2	0	0	46.6077	x	x	x					x
	PsCam007893_5709_63	2	29	0	5	40.4192	x	x		x	x	x		x	x
	PsCam044954_28696_3734	2	29	1	0	3.39233		x		x
	PsCam046575_29967_341	2	29	0	2	40.0593		x	x		x		x		x
	PsCam007533_5515_364	2	29.7	1	1	35.355	x				x		x		x
	PsCam014175_9669_240	2	29.7	0	1	2.36686		x	x		x	x		x	x
	PsCam023174_13055_1902	2	29.7	0	0	25.6637	x				x	x		x	x
	PsCam035658_20832_1132	2	29.7	0	0	29.2035	x		x	x					x
	PsCam035889_21046_120	2	29.7	1	1	29.7337	x		x	x
	PsCam042437_26498_4556	2	29.7	0	0	15.0442	x	x		x	x	x		x	x
	PsCam056861_37578_170	2	29.7	0	0	43.0678	x		x	x					x
	PsCam045980_29545_2917	2	29.8	0	0	25.0737		x	x		x	x		x	x
	PsCam049827_32442_506	2	29.8	0	0	10.0295		x	x		x		x	x	x
	PsCam030851_18208_388	2	30	0	1	20.4142	x				x		x	x
	PsCam018219_11057_2957	2	30.3	0	0	23.3038	x		x	x
	PsCam023105_12999_2266	2	30.3	0	0	15.9292		x	x		x	x		x	x
	PsCam034064_19547_3568	2	30.3	0	2	21.9585						x	x
	PsCam036986_22097_1768	2	30.3	1	0	43.5103	x	x		x	x	x		x
	PsCam037229_22327_715	2	30.3	0	0	6.48968		x	x		x	x		x	x
	PsCam048775_31429_498	2	30.3	1	1	45.7101	x	x		x	x	x		x
	PsCam048817_31470_2229	2	30.3	0	8	25.6798	x		x	x				x
	PsCam049084_31728_1620	2	30.3	1	1	45.4142	x	x		x	x	x		x
	PsCam057974_38498_570	2	30.3	0	1	19.2308	x		x	x
	PsCam004659_3501_320	2	30.5	2	1	26.3314	x		x	x		x	x
	PsCam002401_1927_1070	2	30.7	0	1	10.9467		x		x		x	x	x
	PsCam011025_7466_1396	2	30.7	1	0	34.6608			x	x	x	x		x
	PsCam051958_34375_546	2	30.7	0	0	49.8525			x	x	x	x			x
	PsCam052036_34442_200	2	30.7	0	0	9.43953	x		x	x
	PsCam054320_35874_278	2	30.7	0	0	9.43953	x		x	x
	PsCam051172_33700_63	2	31.1	1	0	34.0708	x	x	x			x	x	x	x
	PsCam000826_712_317	2	31.4	2	0	21.8289						x	x	x
	PsCam021742_12224_569	2	31.4	1	2	42.2849		x		x		x	x	x	x
	PsCam023581_13359_1655	2	31.4	1	0	9.88201	x				x		x
	PsCam034662_20033_2344	2	31.4	1	0	37.6106			x	x	x	x			x
	PsCam038873_23871_920	2	31.4	1	8	22.5076			x	x	x		x		x
	PsCam043468_27474_637	2	31.4	1	0	35.2507						x	x
	PsCam044468_28336_330	2	31.4	1	0	37.0206	x				x		x	x	x
	PsCam049930_32542_1411	2	31.4	0	0	6.78466		x	x		x	x		x	x
	PsCam050132_32737_1518	2	31.4	1	1	49.8521	x	x	x			x	x	x	x
	PsCam051850_34288_226	2	31.4	1	0	46.1652			x	x	x		x	x	x
	PsCam046169_29684_1144	2	31.5	0	0	32.1534			x	x	x		x	x	x
	PsCam002047_1667_201	2	31.7	0	2	34.1246		x	x		x		x	x	x
	PsCam002692_2141_647	2	31.7	4	2	47.4777			x	x	x	x			x
	PsCam002876_2270_540	2	31.7	2	0	30.6785	x	x		x	x		x
	PsCam003881_2960_433	2	31.7	0	2	46.2908	x	x	x			x	x	x	x
	PsCam007377_5435_2553	2	31.7	0	0	18.2891		x	x		x	x		x	x
	PsCam034206_19662_1791	2	31.7	1	1	42.7515		x	x		x	x			x
	PsCam035803_20967_583	2	31.7	0	2	5.93472		x		x
	PsCam037153_22257_428	2	31.7	0	0	27.1386		x	x		x	x		x	x
	PsCam043523_27526_540	2	31.7	2	2	47.7745	x				x		x	x
	PsCam053332_35323_164	2	31.7	0	1	11.8343		x	x		x	x		x	x
	PsCam053666_35506_3209	2	31.7	0	0	19.764		x	x		x	x		x	x
	PsCam057682_38251_2950	2	31.7	0	0	17.6991		x	x		x	x		x
	PsCam001856_1520_1288	2	32	0	1	26.9231	x	x		x	x	x		x
	PsCam000146_127_804	2	32.4	0	2	6.52819		x	x		x	x		x	x
	PsCam000900_766_867	2	32.4	0	1	7.39645								x
	PsCam005844_4388_187	2	32.4	0	1	18.9349						x	x
	PsCam009920_6658_455	2	32.4	1	2	18.546	x	x		x	x		x
	PsCam038761_23769_1590	2	32.4	1	0	4.27729		x	x		x	x		x	x
	PsCam040960_25571_798	2	32.4	0	0	14.4543		x	x		x	x		x
	PsCam044521_28377_255	2	32.4	1	0	16.6667	x		x	x					x
	PsCam046045_29597_56	2	32.4	0	0	3.24484		x	x		x	x		x	x
	PsCam048965_31614_1468	2	32.4	0	0	17.4041		x	x		x	x		x	x
	PsCam050118_32723_843	2	32.4	0	0	2.65487		x	x		x	x		x	x
	PsCam050604_33177_1150	2	32.4	0	0	2.0649								x
	PsCam027189_15868_500	2	33.1	0	1	47.6331	x	x		x	x		x	x
	PsCam029209_17399_2186	2	33.3	2	0	7.37463	x	x		x	x		x
	PsCam021709_12207_202	2	33.5	2	0	28.3186	x	x		x	x		x	x
	PsCam006730_5002_1882	2	33.6	0	7	42.7711	x	x		x	x		x	x
	PsCam037109_22216_388	2	33.9	0	0	46.3127	x	x		x	x	x
	PsCam046480_29903_512	2	33.9	2	4	29.2537	x	x		x	x		x	x
	PsCam002810_2226_415	2	34	1	0	48.8201	x	x		x	x	x		x
	PsCam023211_13086_538	2	34.2	0	0	40.708	x				x	x		x
	PsCam026513_15334_231	2	34.2	1	0	46.7552	x	x		x	x	x		x	x
	PsCam026796_15542_8380	2	34.2	0	0	20.649		x		x		x	x		x
	PsCam035394_20582_1518	2	34.2	0	1	42.8994	x	x		x	x	x		x	x
	PsCam045230_28934_1849	2	34.2	0	0	45.4277	x	x		x	x	x		x
	PsCam000889_757_1311	2	34.3	3	0	39.3805		x		x	x	x		x	x
	PsCam027280_15943_676	2	34.3	2	0	38.3481		x		x	x		x	x	x
	PsCam042412_26476_735	2	34.3	1	0	20.7965		x		x	x		x		x
	PsCam034521_19905_1484	2	34.4	1	0	23.7463			x	x	x	x			x
	PsCam045780_29391_2710	2	34.4	2	0	40.118		x		x	x	x		x	x
	PsCam050802_33364_1031	2	34.4	2	0	27.4336		x		x	x		x		x
	PsCam050810_33371_498	2	34.4	0	0	16.2242		x	x		x	x		x	x
	PsCam035673_20847_4087	2	34.6	2	1	47.929			x	x		x	x		x
	PsCam002956_2328_233	2	34.9	0	1	23.3728	x				x		x	x
	PsCam016877_10490_4046	2	34.9	1	1	40.6805	x		x	x		x	x		x
	PsCam017622_10857_4060	2	34.9	1	0	46.7552			x	x		x	x		x
	PsCam052370_34697_220	2	34.9	1	0	49.705			x	x		x	x		x
	PsCam001551_1286_861	2	35.6	1	1	10.2071	x				x		x
	PsCam010908_7367_190	2	35.6	0	0	29.2035	x	x		x	x		x	x
	PsCam036846_21965_833	2	35.6	0	0	19.764	x	x		x	x		x
	PsCam042501_26557_3416	2	35.6	0	3	30.6548	x	x		x	x		x	x
	PsCam059326_39520_1873	2	35.6	1	0	25.2212					x		x	x
	PsCam004973_3766_886	2	35.7	0	0	0.884956								x
	PsCam005012_3801_1468	2	35.8	0	3	9.82143								x
	PsCam046033_29587_827	2	35.8	0	0	31.8584	x	x		x	x		x
	PsCam001406_1173_101	2	36.3	2	1	19.2308	x				x		x
	PsCam014130_9636_253	2	36.3	0	0	38.3481		x	x		x		x	x
	PsCam012836_8643_2537	2	36.4	0	12	36.0856	x	x		x	x		x	x
	PsCam037741_22810_1733	2	36.4	2	5	33.8323	x	x	x			x	x	x
	PsCam038941_23935_670	2	36.4	0	1	12.426	x
	PsCam050404_32987_2534	2	36.4	0	0	35.1032	x		x	x		x	x	x	x
	PsCam037731_22801_1472	2	36.6	0	1	28.4024	x	x		x	x		x
	PsCam044889_28632_3818	2	36.6	0	0	15.3392		x		x	x		x	x
	PsCam000672_584_529	2	36.7	1	1	39.2012	x		x	x	x	x
	PsCam036822_21943_779	2	36.7	1	0	16.9617		x	x		x	x		x	x
	PsCam037710_22782_1090	2	36.7	0	7	42.7711		x	x		x	x
	PsCam040212_24999_740	2	36.7	0	0	21.2389		x	x		x	x		x	x
	PsCam046371_29837_99	2	36.7	1	1	43.9349	x	x		x	x		x	x	x
	PsCam004710_3546_964	2	37	0	0	48.6726	x	x		x	x		x	x	x
	PsCam020358_11515_4372	2	37.1	1	0	42.6254	x				x		x	x	x
	PsCam033870_19390_376	2	37.1	1	2	46.1424	x	x		x	x		x	x	x
	PsCam034670_20040_1230	2	37.1	0	2	36.4985	x				x		x		x
	PsCam043264_27284_1014	2	37.1	3	0	40.8555	x				x		x	x	x
	PsCam053708_35531_997	2	37.1	1	0	47.0501	x	x		x	x		x		x
	PsCam004084_3101_2190	2	37.2	2	0	10.9145	x				x		x
	PsCam029361_17514_154	2	37.2	0	0	1.47493								x
	PsCam031525_18488_470	2	37.2	0	7	2.40964								x
	PsCam045237_28939_1502	2	37.2	0	0	2.0649		x	x		x	x		x	x
	PsCam045557_29214_1582	2	37.2	0	0	32.4484	x	x		x	x		x	x
	PsCam045971_29537_239	2	37.3	0	1	37.574	x	x		x	x		x	x	x
	PsCam009725_6510_1063	2	37.35	0	4	23.2836	x				x		x	x
	PsCam011135_7552_1730	2	37.35	1	2	45.549	x				x		x	x	x
	PsCam002225_1795_869	2	37.4	1	0	42.0354	x	x		x	x		x		x
	PsCam004567_3423_3637	2	37.4	0	0	48.0826	x	x		x	x		x	x	x
	PsCam039196_24164_1168	2	37.4	0	0	35.6932	x	x		x	x		x	x	x
	PsCam043379_27392_323	2	37.4	0	0	32.4484	x	x		x	x		x	x
	PsCam045632_29276_940	2	37.5	0	1	38.1657	x	x		x	x		x	x	x
	PsCam038377_23414_1347	2	37.8	1	0	48.2301		x		x				x	x
	PsCam023265_13126_22	2	38	0	0	31.2684	x	x		x	x	x		x	x
	PsCam034289_19696_4034	2	38	0	0	44.2478	x	x		x	x		x	x	x
	PsCam034563_19944_2367	2	38	0	1	35.7988	x				x		x	x
	PsCam036480_21620_490	2	38	0	0	14.1593	x				x		x
	PsCam038766_23773_2478	2	38	0	1	41.1243	x	x		x	x		x		x
	PsCam042245_26336_2607	2	38	0	0	49.5575	x	x		x	x		x	x	x
	PsCam011874_8103_252	2	38.4	0	0	33.9233		x		x		x	x		x
	PsCam038462_23495_779	2	38.4	0	0	45.1327	x				x	x			x
	PsCam045480_29146_207	2	38.4	0	2	43.6202		x		x		x	x	x	x
	PsCam048988_31635_403	2	38.4	0	1	40.2367		x		x		x	x		x
	PsCam052783_34984_264	2	38.4	0	3	35.4167	x				x	x		x	x
	PsCam056410_37235_748	2	38.4	0	4	6.86567		x		x
	PsCam027690_16273_464	2	38.8	0	1	48.8166	x				x	x			x
	PsCam040020_24838_259	2	38.8	1	0	33.4808	x	x		x	x	x		x	x
	PsCam046515_29927_565	2	38.8	0	2	32.0475	x	x		x	x	x		x	x
	PsCam054747_36061_882	2	38.8	0	0	48.3776	x				x	x			x
	PsCam048060_30816_341	2	38.9	0	0	7.37463								x
	PsCam009382_6288_192	2	39	0	1	37.574									x
	PsCam024466_13908_390	2	39	1	0	34.3658	x	x		x	x	x		x	x
	PsCam024904_14181_975	2	39	1	0	29.351	x				x	x
	PsCam031009_18294_2744	2	39	0	0	41.8879	x				x	x		x
	PsCam034020_19510_1678	2	39	0	0	38.0531	x	x		x	x	x
	PsCam036203_21351_1453	2	39	1	1	35.355	x				x	x		x	x
	PsCam037628_22703_245	2	39	0	0	34.2183	x	x		x	x	x		x	x
	PsCam038234_23277_555	2	39	0	0	24.4838	x				x		x	x
	PsCam039396_24339_248	2	39	0	0	30.3835	x	x		x	x	x		x	x
	PsCam034684_20054_833	2	39.3	0	1	44.9704	x				x	x		x	x
	PsCam001576_1305_1161	2	39.5	1	1	32.3964	x	x		x	x		x	x	x
	PsCam008366_5927_126	2	39.5	1	2	41.0979		x		x		x	x	x
	PsCam028282_16710_2326	2	39.5	0	1	8.28402						x	x
	PsCam035660_20834_1984	2	39.5	0	3	25									x
	PsCam049649_32273_3336	2	39.5	0	1	25.7396	x				x	x			x
	PsCam050475_33054_1135	2	39.5	1	0	39.9705		x		x		x	x	x
	PsCam001834_1501_235	2	40.4	0	1	39.3491	x	x		x	x	x		x
	PsCam003344_2594_490	2	40.4	0	0	1.17994		x		x
	PsCam029241_17424_1365	2	40.4	1	0	39.0855	x				x	x		x
	PsCam036224_21372_2484	2	40.4	0	1	29.5858	x				x	x
	PsCam037190_22292_3197	2	40.4	1	0	22.8614						x	x	x
	PsCam056451_37267_724	2	40.4	0	1	16.2722						x	x
	PsCam006687_4966_455	2	40.5	0	0	40.118	x	x		x	x	x
	PsCam028375_16776_105	2	40.6	0	0	23.8938	x	x		x	x		x	x
	PsCam016882_10491_3088	2	40.7	0	7	31.6265	x				x	x		x
	PsCam016966_10546_765	2	40.7	0	0	44.5428	x	x		x	x	x		x
	PsCam037039_22149_2012	2	40.7	0	0	42.1829	x	x		x	x	x		x
	PsCam037236_22334_1571	2	40.7	0	1	11.8343		x		x
	PsCam043267_27287_1364	2	40.7	1	1	38.0178		x		x		x	x	x
	PsCam046463_29895_916	2	40.7	0	2	24.3323	x				x		x	x
	PsCam048430_31162_1154	2	40.7	0	1	46.4497	x				x	x		x
	PsCam057143_37798_330	2	40.7	0	0	0.884956		x		x
	PsCam043766_27748_804	2	40.9	1	0	27.5811	x	x		x	x		x
	PsCam034459_19847_2053	2	41	1	1	46.0059	x	x		x	x	x		x
	PsCam034889_20236_728	2	41	0	6	37.5375	x	x		x	x	x		x
	PsCam039671_24572_710	2	41	0	16	45.8204	x				x	x		x
	PsCam039893_24741_949	2	41.7	1	0	45.2802		x		x		x	x	x
	PsCam036593_21726_2984	2	41.8	0	0	42.1829	x	x		x	x	x		x
	PsCam049688_32311_302	2	41.8	0	0	14.1593		x		x		x	x
	PsCam042919_26957_47	2	42.05	0	0	20.944	x					x	x
	PsCam057323_37946_160	2	42.05	2	0	15.3392	x				x		x	x
	PsCam016883_10492_2875	2	42.1	0	1	47.6331	x	x		x	x	x		x
	PsCam021071_11806_2143	2	42.1	0	0	30.3835	x				x		x	x
	PsCam033694_19257_1741	2	42.1	0	0	28.6136	x				x		x
	PsCam041770_26086_181	2	42.1	0	1	28.6982		x		x		x	x	x
	PsCam043529_27529_1349	2	42.1	0	0	41.5929	x	x		x	x	x		x
	PsCam050747_33310_338	2	42.1	0	0	4.42478
	PsCam057510_38096_1169	2	42.1	1	1	48.6686	x	x		x		x	x	x
	PsCam057935_38465_6019	2	42.1	2	1	11.5385	x				x		x	x
	PsCam003129_2445_487	2	42.7	1	2	24.184	x				x		x	x
	PsCam004166_3148_397	2	42.7	0	0	7.66962					x		x
	PsCam011257_7650_1194	2	42.7	0	10	39.8176	x	x		x	x	x		x
	PsCam039635_24538_1229	2	42.7	1	1	28.5503		x		x	x		x	x
	PsCam043954_27904_2814	2	42.7	0	0	12.6844	x				x		x
	PsCam050314_32904_1465	2	42.7	0	0	38.9381	x	x		x	x		x	x
	PsCam010864_7333_3835	2	43	0	0	43.0678	x	x	x		x		x	x
	PsCam043599_27596_323	2	43	0	2	0.593472								x
	PsCam045462_29129_60	2	43	1	0	8.70206								x
	PsCam006757_5028_1954	2	43.4	1	0	25.5162	x				x		x	x
	PsCam035456_20639_1864	2	43.4	1	0	45.2802			x	x	x		x
	PsCam052230_34593_1205	2	43.4	0	1	31.3609	x				x		x	x
	PsCam059035_39314_138	2	43.4	0	1	50	x	x	x		x	x
	PsCam000342_303_1097	2	43.6	0	3	40.4762		x	x		x		x	x
	PsCam011486_7828_390	2	43.6	0	0	40.413	x	x	x			x	x	x
	PsCam025478_14590_1802	2	43.6	0	0	13.2743		x		x				x
	PsCam037853_22913_928	2	43.6	0	0	31.5634			x	x	x	x		x
	PsCam052013_34421_1008	2	43.6	0	0	28.6136		x	x		x	x
	PsCam060165_40146_425	2	43.6	1	0	25.8112	x	x		x	x		x	x
	PsCam037388_22474_647	2	43.7	0	0	10.6195								x
	PsCam045213_28922_1864	2	43.9	0	0	29.4985	x		x	x		x	x
	PsCam048048_30804_771	2	43.9	0	0	45.7227	x		x	x		x	x
	PsCam035789_20955_371	2	44	0	0	11.7994								x
	PsCam037000_22110_698	2	44	0	0	3.83481								x
	PsCam043032_27065_1233	2	44	1	1	11.0947								x
	PsCam020968_11722_484	2	44.1	0	0	12.0944		x		x				x
	PsCam023217_13090_1562	2	44.1	1	0	27.2861	x		x	x		x	x	x
	PsCam025485_14596_2858	2	44.1	0	0	25.0737		x	x		x	x
	PsCam038651_23666_895	2	44.1	0	0	30.0885			x	x	x		x
	PsCam040325_25098_194	2	44.1	0	0	27.1386	x				x		x	x
	PsCam054293_35862_541	2	44.1	0	0	47.7876	x	x	x					x
	PsCam055758_36718_2472	2	44.1	0	0	29.2035								x
	PsCam043406_27417_441	2	44.3	1	3	37.9464			x	x		x	x	x
	PsCam004549_3407_1239	2	44.6	0	0	10.0295								x
	PsCam021430_12043_51	2	44.6	0	0	2.35988								x
	PsCam036159_21307_420	2	44.6	0	0	0.294985								x
	PsCam037673_22745_2068	2	44.6	0	0	4.12979								x
	PsCam039726_24612_804	2	44.6	0	0	5.60472								x
	PsCam040545_25272_56	2	44.6	0	3	5.05952								x
	PsCam057166_37816_1513	2	44.6	0	0	5.01475								x
	PsCam034174_19642_700	2	45.2	0	0	44.8378	x		x	x	x	x		x
	PsCam038266_23307_2065	2	45.2	0	1	35.7988	x	x		x	x		x
	PsCam039187_24156_997	2	45.2	0	0	33.3333		x	x		x	x
	PsCam042324_26400_255	2	45.2	0	0	38.9381	x		x	x	x	x
	PsCam048261_31004_227	2	45.2	0	1	42.8994	x		x	x	x	x
	PsCam048894_31547_5406	2	45.2	2	0	44.2478		x	x		x		x	x
	PsCam059419_39604_655	2	45.2	0	1	44.6746		x	x		x		x	x
	PsCam059543_39701_683	2	45.2	0	8	16.9184		x	x		x	x		x
	PsCam036142_21290_1528	2	45.3	0	2	45.6973	x		x	x	x		x	x
	PsCam000825_711_1690	2	45.5	0	0	2.35988		x	x		x	x		x	x
	PsCam002199_1774_465	2	45.5	1	7	13.1024								x
	PsCam002666_2120_199	2	45.5	0	0	7.66962		x		x
	PsCam006816_5076_244	2	45.5	0	0	15.0442								x
	PsCam006930_5157_1304	2	45.5	0	0	15.3392								x
	PsCam007011_5216_385	2	45.5	0	0	38.6431	x	x		x	x		x
	PsCam011142_7559_2223	2	45.5	0	0	12.9794								x
	PsCam013374_9081_1011	2	45.5	0	12	14.3731		x		x				x
	PsCam022065_12413_154	2	45.5	0	0	15.3392								x
	PsCam023181_13062_758	2	45.5	0	0	38.6431	x	x		x	x		x
	PsCam025790_14816_210	2	45.5	0	0	15.0442								x
	PsCam029325_17487_1726	2	45.5	0	5	33.8323	x	x	x		x		x	x
	PsCam033486_19128_1371	2	45.5	0	0	23.0088		x		x
	PsCam033724_19270_1102	2	45.5	0	1	45.5621		x		x	x		x	x
	PsCam036049_21200_1043	2	45.5	0	1	42.0118		x		x	x		x	x
	PsCam036757_21884_1413	2	45.5	0	5	6.28743
	PsCam039592_24502_3938	2	45.5	0	0	28.6136	x		x	x	x		x	x
	PsCam039655_24558_787	2	45.5	0	0	48.9676	x	x	x
	PsCam042444_26505_176	2	45.5	0	0	15.0442								x
	PsCam043242_27266_1137	2	45.5	0	0	5.60472
	PsCam049207_31848_271	2	45.5	0	5	20.6587			x	x	x		x	x
	PsCam050243_32836_1352	2	45.5	0	0	36.5782	x	x	x			x	x
	PsCam050446_33026_139	2	45.5	0	1	18.6391		x	x		x		x	x
	PsCam052390_34711_533	2	45.5	0	1	38.7574		x	x		x	x		x
	PsCam059731_39835_288	2	45.5	0	1	18.0473		x	x		x		x	x
	PsCam003087_2416_81	2	45.9	0	8	7.85498					x		x
	PsCam009049_6183_241	2	45.9	0	0	12.3894		x		x	x		x
	PsCam022010_12382_482	2	45.9	0	1	14.2012					x		x
	PsCam026921_15646_532	2	45.9	0	0	8.55457								x
	PsCam051528_34011_421	2	45.9	0	0	20.354		x		x	x		x
	PsCam049388_32024_1492	2	46.2	0	0	37.7581		x	x		x		x	x
	PsCam005334_4047_570	2	46.3	0	0	30.3835	x		x	x
	PsCam035387_20575_5015	2	46.3	0	0	30.9735	x	x	x		x		x
	PsCam035741_20914_1106	2	46.3	0	0	27.4336		x	x		x		x
	PsCam039226_24191_762	2	46.3	0	0	35.6932	x	x	x		x		x
	PsCam042530_26585_2360	2	46.3	0	1	28.1065		x		x	x		x	x
	PsCam043087_27116_781	2	46.3	0	0	40.118	x		x	x				x
	PsCam043219_27244_2814	2	46.3	0	0	22.1239					x		x	x
	PsCam050529_33107_156	2	46.3	0	0	49.8525	x	x	x					x
	PsCam051077_33618_838	2	46.3	0	2	26.4095		x		x				x
	PsCam051209_33733_2306	2	46.3	0	0	37.4631	x		x	x				x
	PsCam058067_38578_1544	2	46.3	0	0	32.1534	x	x	x
	PsCam000024_19_1205	2	46.7	0	0	17.6991		x	x		x		x	x
	PsCam000300_264_1833	2	46.7	0	2	27.2997		x	x		x		x
	PsCam001096_931_1150	2	46.7	0	0	34.5133	x		x	x
	PsCam011593_7908_481	2	46.7	0	0	46.3127	x	x	x
	PsCam013260_8992_744	2	46.7	0	0	26.2537		x	x		x		x	x
	PsCam013651_9282_79	2	46.7	1	2	45.8457	x	x	x					x
	PsCam022606_12705_250	2	46.7	1	1	37.7219	x	x	x
	PsCam028180_16637_123	2	46.7	0	0	41.8879	x	x	x					x
	PsCam028687_16992_174	2	46.7	0	0	48.6726		x	x		x		x	x
	PsCam034347_19745_1224	2	46.7	0	0	37.4631	x				x		x
	PsCam035759_20929_2711	2	46.7	0	0	5.89971
	PsCam037042_22152_1315	2	46.7	0	0	42.1829			x	x	x		x
	PsCam038855_23854_2082	2	46.7	0	0	13.2743		x		x
	PsCam043344_27359_557	2	46.7	0	1	49.1124	x	x		x	x		x	x
	PsCam044126_28048_157	2	46.7	0	0	43.9528	x	x		x	x		x	x
	PsCam049190_31832_639	2	46.7	0	0	20.649		x		x
	PsCam050702_33270_3238	2	46.7	0	0	41.5929		x	x		x		x
	PsCam053972_35687_552	2	46.7	0	0	43.9528	x	x		x	x		x	x
	PsCam058843_39170_458	2	46.7	0	0	38.9381	x				x		x
	PsCam030008_17847_1567	2	47	0	0	19.174	x				x		x	x
	PsCam037747_22816_1252	2	47	0	0	34.8083	x	x	x					x
	PsCam038892_23889_688	2	47	0	0	9.73451								x
	PsCam000184_160_1618	2	47.4	0	0	46.3127	x	x	x					x
	PsCam010315_6937_378	2	47.4	0	0	46.0177	x	x	x					x
	PsCam036235_21383_1332	2	47.4	0	0	27.1386		x	x		x		x	x
	PsCam049857_32472_1216	2	47.5	0	0	44.2478	x		x	x				x
	PsCam026378_15231_180	2	47.7	0	0	26.5487		x	x		x		x	x
	PsCam029570_17638_232	2	47.7	0	2	21.0682					x		x	x
	PsCam035414_20601_2282	2	47.7	0	0	25.6637		x	x		x		x	x
	PsCam049754_32375_1231	2	47.7	0	6	37.8378		x		x	x		x	x
	PsCam056692_37460_234	2	47.7	0	1	12.7219		x	x		x		x	x	x
	PsCam057179_37826_323	2	47.7	0	0	15.3392					x		x
	PsCam000652_569_2041	2	47.8	0	0	31.8584			x	x	x		x
	PsCam004796_3617_927	2	47.8	0	0	30.0885		x	x		x		x
	PsCam027596_16200_873	2	47.9	2	1	27.5148	x				x		x
	PsCam036282_21430_308	2	47.9	0	0	34.8083		x	x		x		x
	PsCam039881_24729_602	2	48.1	0	1	29.8817		x	x		x		x	x
	PsCam010914_7372_284	2	48.2	0	0	28.0236	x		x	x
	PsCam000540_471_278	2	48.4	0	0	46.9027	x	x		x	x		x	x
	PsCam008824_6107_463	2	48.4	0	0	43.9528	x		x	x				x
	PsCam028331_16743_964	2	48.4	0	0	25.3687			x	x	x		x	x
	PsCam033633_19208_4158	2	48.4	0	0	12.9794		x		x
	PsCam035253_20448_11530	2	48.4	0	0	26.5487		x	x		x		x	x
	PsCam037614_22689_1556	2	48.4	0	0	32.4484	x	x		x	x		x
	PsCam038894_23891_610	2	48.4	0	5	26.9461	x				x		x	x
	PsCam056521_37328_451	2	48.4	0	0	24.4838		x	x		x		x	x
	PsCam049588_32215_560	2	48.8	0	1	42.3077	x				x		x	x
	PsCam007058_5246_301	2	49.1	0	0	38.9381	x	x		x	x		x	x
	PsCam010405_6995_433	2	49.1	0	0	2.0649		x		x
	PsCam012060_8218_982	2	49.1	0	5	47.6048	x		x	x					x
	PsCam010985_7436_412	2	49.4	0	0	15.3392		x	x		x		x	x	x
	PsCam043394_27407_1534	2	49.4	0	0	4.12979
	PsCam048761_31416_5957	2	49.4	0	2	12.1662
	PsCam060020_40036_190	2	49.4	0	0	4.12979
	PsCam017051_10599_277	2	49.5	0	1	27.5148		x	x		x		x	x	x
	PsCam023572_13353_1071	2	49.5	0	2	10.6825		x		x
	PsCam057690_38257_3457	2	49.5	0	0	20.649		x		x				x
	PsCam047278_30370_492	2	49.55	0	0	21.2389	x	x		x	x		x
	PsCam034747_20111_731	2	49.6	0	11	32.622		x	x		x		x		x
	PsCam036066_21216_493	2	49.6	2	0	27.4336	x	x	x					x	x
	PsCam040272_25055_636	2	49.6	0	0	13.2743		x	x		x		x	x	x
	PsCam043999_27941_1157	2	49.6	0	0	48.6726	x		x	x					x
	PsCam039353_24301_342	2	49.9	0	0	46.9027	x		x	x				x	x
	PsCam059438_39620_2199	2	49.9	0	0	49.2625	x	x	x						x
	PsCam014457_9804_1170	2	50.1	0	0	19.174	x				x		x
	PsCam029720_17717_279	2	50.1	0	1	27.8107	x				x		x	x
	PsCam042762_26806_1921	2	50.1	0	1	30.7692	x	x		x	x		x	x
	PsCam044544_28395_124	2	50.1	0	2	48.0712	x	x	x						x
	PsCam049509_32139_396	2	50.1	0	0	15.9292	x				x		x
	PsCam010830_7303_756	2	50.5	1	3	17.1131	x				x		x
	PsCam023388_13223_147	2	50.5	0	0	14.1593	x				x		x
	PsCam001676_1388_240	2	51.3	0	1	18.6391		x	x		x		x	x
	PsCam036090_21239_334	2	51.3	4	0	45.7227	x		x	x				x
	PsCam038565_23585_878	2	51.3	0	0	37.1681	x		x	x
	PsCam040111_24915_37	2	51.3	0	0	7.9646								x
	PsCam047339_30408_1013	2	51.3	0	0	40.708	x		x	x
	PsCam052744_34960_55	2	51.3	0	0	6.19469								x
	PsCam054929_36191_1366	2	51.3	0	0	47.1976	x		x	x				x
	PsCam009737_6521_623	2	51.4	0	0	19.174		x	x		x		x	x
	PsCam001847_1514_3265	2	51.5	0	1	30.7692	x	x		x	x		x
	PsCam033751_19294_76	2	51.8	0	0	24.1888		x	x		x		x	x
	PsCam034816_20176_1701	2	51.8	0	6	34.2342		x		x				x
	PsCam038243_23285_376	2	51.8	0	0	27.1386		x	x		x		x
	PsCam039571_24486_778	2	51.8	0	0	42.1829			x	x	x		x
	PsCam044900_28643_4404	2	51.8	0	0	47.4926		x	x		x		x	x
	PsCam050226_32821_881	2	51.8	0	0	24.4838		x	x		x		x	x
	PsCam044020_27959_5760	2	52	0	0	45.1327	x		x	x	x		x	x
	PsCam049389_32025_1054	2	52	0	0	40.118	x	x	x		x		x	x
	PsCam033330_19045_600	2	52.1	1	1	26.7751		x	x		x		x
	PsCam044094_28020_1550	2	52.1	0	2	37.6855		x	x		x		x	x
	PsCam044924_28666_1000	2	52.1	0	0	22.1239		x	x		x		x	x
	PsCam010880_7345_1729	2	52.15	0	0	5.89971								x
	PsCam044104_28029_2491	2	52.15	0	0	38.6431	x				x		x	x	x
	PsCam039431_24370_731	2	52.2	0	0	32.1534		x	x		x		x	x	x
	PsCam046030_29585_831	2	52.2	0	0	19.174			x	x	x		x	x	x
	PsCam050693_33262_1799	2	52.2	0	0	26.2537		x	x		x		x	x	x
	PsCam038712_23722_1262	2	52.4	0	1	25.4438		x	x		x		x	x	x
	PsCam039884_24732_272	2	52.4	0	1	37.2781	x				x		x	x
	PsCam032978_18936_192	2	52.5	0	3	34.8214	x	x	x		x		x		x
	PsCam040759_25425_125	2	52.5	0	2	40.9496	x		x	x	x		x	x	x
	PsCam045264_28964_1881	2	52.5	0	0	39.233			x	x	x		x	x	x
	PsCam011030_7471_765	2	52.6	0	0	23.0088		x	x		x		x	x	x
	PsCam052069_34471_850	2	52.6	1	0	34.3658		x	x		x		x	x	x
	PsCam017506_10813_444	2	52.8	0	0	46.0177	x	x	x		x		x	x
	PsCam039787_24658_245	2	52.8	0	0	12.0944					x		x	x
	PsCam044580_28420_914	2	52.8	0	0	17.9941		x	x		x		x	x	x
	PsCam035533_20712_879	2	52.9	0	1	17.4556		x	x		x		x	x	x
	PsCam048868_31521_2104	2	52.9	0	0	17.1091		x	x		x		x	x	x
	PsCam001757_1445_934	2	53	0	0	16.2242		x	x		x		x	x	x
	PsCam008037_5783_1104	2	53	0	1	16.8639		x	x		x		x	x	x
	PsCam011145_7562_937	2	53	1	1	20.2663					x		x
	PsCam034509_19893_263	2	53	0	1	35.2071	x	x	x						x
	PsCam042629_26680_1096	2	53	0	0	47.7876	x	x	x						x
	PsCam037894_22951_747	2	53.2	0	0	32.4484	x	x	x		x		x	x	x
	PsCam000227_197_718	2	53.4	0	0	30.6785		x	x		x		x	x	x
	PsCam015618_10173_186	2	53.5	0	0	23.3038		x	x					x	x
	PsCam047244_30354_77	2	53.5	0	0	38.6431			x	x	x		x		x
	PsCam060231_40198_466	2	53.6	0	0	4.42478								x
	PsCam038466_23499_217	2	53.8	0	0	28.0236	x	x	x		x		x	x	x
	PsCam045649_29286_1757	2	53.8	1	2	17.9525		x	x		x		x	x	x
	PsCam051363_33869_455	2	53.8	0	2	29.0801		x	x		x		x	x	x
	PsCam025421_14541_1438	2	53.9	0	0	25.0737			x	x	x		x	x	x
	PsCam037864_22924_943	2	53.9	0	2	35.3116		x	x		x		x		x
	PsCam004891_3697_1292	2	54	0	1	12.426			x	x
	PsCam013078_8852_1306	2	54.1	0	0	31.8584		x	x		x		x		x
	PsCam015428_10125_141	2	54.1	0	0	33.9233		x	x		x		x		x
	PsCam037618_22693_986	2	54.1	0	0	28.0236		x	x		x		x	x	x
	PsCam049658_32282_3329	2	54.1	0	0	19.174		x	x		x		x	x	x
	PsCam058318_38787_373	2	54.1	0	0	15.0442	x	x		x	x		x
	PsCam037033_22143_1089	2	54.2	0	0	26.8437	x	x	x					x	x
	PsCam057696_38262_1301	2	54.2	0	0	15.0442			x	x	x		x
	PsCam037145_22249_862	2	54.9	0	1	42.0118	x	x		x	x		x		x
	PsCam038998_23986_969	2	54.9	0	0	15.3392			x	x				x
	PsCam050384_32970_1587	2	54.9	0	0	6.78466		x		x
	PsCam058658_39033_508	2	54.9	0	0	24.4838		x	x					x	x
	PsCam017681_10879_1545	2	55	0	0	17.4041		x	x		x		x	x	x
	PsCam018513_11161_174	2	55	0	0	26.8437	x	x	x
	PsCam046453_29888_3152	2	55	0	3	16.369		x	x		x		x	x	x
	PsCam034017_19507_285	2	55.4	0	1	31.0651		x		x	x		x	x	x
	PsCam054881_36156_1452	2	55.5	0	5	19.7605	x							x
	PsCam000017_13_810	2	55.7	0	1	15.0888	x							x
	PsCam010012_6720_714	2	56	0	0	11.7994		x		x
	PsCam039506_24430_1093	2	56	0	0	29.4985	x		x	x				x
	PsCam042570_26623_3396	2	56	0	0	48.6726	x	x		x					x
	PsCam043453_27460_177	2	56	2	2	19.2878			x	x	x		x		x
	PsCam049835_32450_728	2	56	0	1	27.8107		x	x		x		x	x	x
	PsCam054401_35912_179	2	56.1	0	1	46.7456	x								x
	PsCam027026_15734_432	2	56.3	0	0	49.8525	x	x		x				x	x
	PsCam032778_18884_2454	2	56.3	0	0	17.9941	x	x		x	x		x
	PsCam045782_29393_1872	2	56.3	0	0	11.5044			x	x				x
	PsCam052051_34454_213	2	56.3	0	0	29.7935					x		x	x	x
	PsCam007070_5255_388	2	56.7	0	0	5.89971					x		x
	PsCam024749_14056_1303	2	56.7	0	0	26.5487		x	x		x		x	x
	PsCam029224_17410_666	2	56.7	0	1	9.76331					x		x	x
	PsCam035834_20995_1972	2	56.7	1	0	16.9617		x	x
	PsCam044912_28655_1085	2	56.7	0	5	29.6407	x		x	x
	PsCam048781_31435_3142	2	56.7	0	0	25.6637	x				x		x	x
	PsCam049865_32480_1458	2	56.7	0	0	13.5693			x	x
	PsCam055323_36446_161	2	56.7	0	0	17.1091		x		x	x		x	x
	PsCam049530_32159_1971	2	56.8	0	0	11.2094								x
	PsCam010700_7197_1543	2	57	0	1	18.0473		x	x		x		x	x	x
	PsCam035368_20556_2598	2	57	0	0	31.2684	x	x	x		x		x
	PsCam050200_32795_1836	2	57	0	0	36.8732	x		x	x	x		x	x
	PsCam031483_18470_460	2	57.1	0	1	46.4497	x	x	x		x		x	x
	PsCam040835_25477_374	2	57.1	0	3	9.82143		x		x				x
	PsCam006649_4934_551	2	57.3	0	1	47.0414	x		x	x	x		x	x
	PsCam023575_13355_1435	2	57.3	0	3	16.0714		x	x
	PsCam031367_18429_546	2	57.3	0	0	22.1239			x	x	x		x
	PsCam042723_26770_925	2	57.3	0	1	29.5858		x	x		x		x
	PsCam020950_11709_977	2	57.5	0	1	13.3136	x				x		x
	PsCam025520_14622_742	2	57.5	0	0	37.7581		x	x					x
	PsCam051194_33720_2007	2	57.5	0	0	26.2537		x	x					x
	PsCam033303_19028_2143	2	57.6	0	0	22.1239			x	x	x		x	x	x
	PsCam035442_20627_1807	2	57.6	0	0	21.2389	x				x		x	x
	PsCam049608_32233_647	2	57.6	0	0	35.9882	x		x	x				x	x
	PsCam002125_1720_717	2	57.7	0	0	37.1681	x								x
	PsCam006675_4956_746	2	57.7	5	2	39.3175	x	x		x					x
	PsCam038402_23438_516	2	57.7	0	0	27.4336		x	x		x		x	x	x
	PsCam050413_32995_365	2	57.7	0	0	23.8938		x	x
	PsCam001208_1018_536	2	57.9	0	2	16.9139		x	x		x		x	x	x
	PsCam038156_23205_1592	2	57.9	0	0	17.4041		x	x		x		x	x	x
	PsCam048606_31313_138	2	57.9	0	1	6.21302			x	x
	PsCam006698_4977_305	2	58	0	1	36.3905	x		x	x	x		x		x
	PsCam051890_34321_138	2	58	0	0	41.0029	x		x	x	x		x		x
	PsCam008302_5899_1787	2	58.2	0	2	40.3561	x	x	x		x		x	x
	PsCam011350_7726_1258	2	58.2	0	1	27.5148		x	x		x		x		x
	PsCam028455_16825_2639	2	58.2	0	0	23.3038		x	x		x		x	x	x
	PsCam029347_17503_940	2	58.2	0	0	38.9381	x		x	x	x		x	x
	PsCam035392_20580_1489	2	58.2	1	0	12.8319		x		x
	PsCam036306_21452_525	2	58.2	0	0	41.2979	x	x	x		x		x	x	x
	PsCam037034_22144_1731	2	58.2	0	0	48.3776	x	x	x		x		x
	PsCam037416_22500_1887	2	58.2	0	0	37.4631	x		x	x	x		x
	PsCam040304_25083_563	2	58.2	0	0	23.0088		x	x		x		x	x	x
	PsCam045950_29522_1059	2	58.2	0	0	42.7729	x		x	x	x		x	x
	PsCam048314_31055_1577	2	58.2	0	1	23.0769		x	x		x		x	x	x
	PsCam048540_31257_1226	2	58.2	0	0	48.9676	x		x	x	x		x	x
	PsCam048934_31586_1752	2	58.2	0	0	21.2389		x	x		x		x		x
	PsCam051291_33807_492	2	58.2	1	0	26.9912	x		x	x	x		x	x
	PsCam057901_38434_2318	2	58.2	0	0	41.0029	x	x		x				x	x
	PsCam007296_5391_2597	2	58.4	0	0	9.14454			x	x
	PsCam035507_20687_594	2	58.4	0	0	39.528	x	x	x						x
	PsCam035560_20738_1697	2	58.4	0	0	41.2979	x							x	x
	PsCam035674_20848_1978	2	58.4	1	0	15.4867			x	x				x
	PsCam039251_24214_930	2	58.4	0	0	9.43953		x		x				x
	PsCam042838_26879_1367	2	58.4	0	2	15.4303		x	x		x		x	x	x
	PsCam044110_28035_62	2	58.4	0	0	15.3392		x	x		x		x	x	x
	PsCam046616_29988_795	2	58.4	0	0	24.4838			x	x				x
	PsCam049683_32306_2017	2	58.4	1	3	19.1964			x	x
	PsCam009667_6460_380	2	58.7	0	0	8.55457								x
	PsCam036427_21567_1596	2	58.8	0	0	30.3835					x		x	x	x
	PsCam012842_8647_172	2	59	0	1	29.5858			x	x	x		x	x	x
	PsCam024379_13862_336	2	59	0	0	10.9145	x				x		x
	PsCam036057_21207_261	2	59	0	0	33.6283	x		x	x	x		x
	PsCam040065_24878_492	2	59	1	0	41.1504	x	x		x				x	x
	PsCam042254_26342_1133	2	59	0	0	19.469			x	x	x		x	x	x
	PsCam050048_32656_424	2	59	0	0	45.1327					x		x	x	x
	PsCam057955_38481_1187	2	59	0	0	15.3392		x	x		x		x	x	x
	PsCam051625_34098_571	2	59.1	0	0	13.2743								x
	PsCam020976_11730_1501	2	59.2	1	0	31.7109	x				x		x	x
	PsCam035446_20629_2351	2	59.2	0	0	35.6932			x	x	x		x	x	x
	PsCam017043_10593_528	2	59.5	0	0	4.71976			x	x
	PsCam029248_17430_1142	2	59.5	1	1	45.4142		x		x	x		x	x	x
	PsCam034553_19936_1113	2	59.5	1	1	45.1183		x		x	x		x	x	x
	PsCam037982_23034_648	2	59.5	1	1	30.6213	x		x	x	x		x
	PsCam043210_27235_834	2	59.5	0	1	18.0473		x	x					x
	PsCam043404_27416_434	2	59.5	0	0	17.4041			x	x
	PsCam043407_27418_2177	2	59.5	0	3	25			x	x	x		x	x	x
	PsCam003243_2523_961	2	60	0	0	27.4336	x				x		x	x
	PsCam004815_3632_1730	2	60	0	1	43.1953	x		x	x				x	x
	PsCam009740_6524_411	2	60	0	0	33.9233			x	x	x		x	x	x
	PsCam018087_11007_176	2	60	1	1	36.8343	x		x	x	x		x	x	x
	PsCam025935_14913_386	2	60	0	0	43.3628	x		x	x				x	x
	PsCam039358_24306_1008	2	60	1	0	14.6018			x	x	x		x
	PsCam042188_26287_2965	2	60	0	1	27.8107			x	x	x		x	x	x
	PsCam045303_28993_1706	2	60	0	0	33.3333			x	x	x		x	x	x
	PsCam049044_31689_1184	2	60	1	0	28.1711					x		x	x	x
	PsCam049231_31870_528	2	60	0	0	18.8791	x				x		x	x
	PsCam011031_7472_1971	2	60.1	0	1	29.8817			x	x				x
	PsCam035810_20973_2595	2	60.2	1	0	45.8702	x		x	x	x		x		x
	PsCam039276_24235_525	2	60.2	0	0	28.3186	x		x	x	x		x
	PsCam043129_27158_452	2	60.4	0	0	25.9587	x		x	x	x		x
	PsCam050070_32676_839	2	60.4	0	0	41.5929	x		x	x	x		x		x
	PsCam007413_5456_510	2	60.6	0	0	43.9528	x		x	x	x		x		x
	PsCam023415_13243_437	2	60.6	0	0	24.1888			x	x					x
	PsCam036611_21744_1865	2	60.6	0	0	32.7434			x	x
	PsCam045526_29187_2374	2	60.6	0	2	13.0564	x				x		x
	PsCam014183_9674_232	2	61.3	0	10	35.2584	x		x	x	x		x
	PsCam023058_12963_1785	2	61.3	0	0	18.8791	x				x		x
	PsCam034331_19731_2814	2	61.3	0	0	22.7139	x				x		x
	PsCam057894_38429_639	2	61.3	0	0	19.469	x				x		x
	PsCam050914_33467_786	2	61.7	0	0	33.0383	x		x	x	x		x
	PsCam036861_21980_988	2	62.2	0	1	32.2485	x		x	x	x		x
	PsCam001783_1464_102	2	62.5	0	3	33.9286	x		x	x	x		x
	PsCam007309_5399_1474	2	62.5	0	0	15.6342			x	x
	PsCam045334_29022_1150	2	62.5	0	8	26.284			x	x
	PsCam048466_31197_730	2	62.5	0	0	31.5634			x	x
	PsCam058059_38570_859	2	62.5	0	0	35.3982	x		x	x	x		x
	PsCam045596_29249_633	2	62.7	0	0	27.4336	x				x		x
	PsCam004576_3431_543	2	63.1	0	0	16.8142	x				x		x
	PsCam008462_5960_51	2	63.1	0	0	11.2094	x				x		x
	PsCam009127_6214_248	2	63.1	0	0	6.48968	x				x		x
	PsCam033917_19416_1220	2	63.1	0	0	10.3245	x				x		x
	PsCam036975_22086_508	2	63.1	0	0	26.2537	x				x		x		x
	PsCam046557_29957_638	2	63.1	0	0	13.8643	x				x		x
	PsCam049446_32082_452	2	63.1	0	0	21.8289	x								x
	PsCam035875_21032_2601	2	63.2	0	0	37.4631	x				x		x		x
	PsCam001200_1013_2018	2	64.2	0	0	8.25959									x
	PsCam035650_20825_6347	2	64.2	0	1	6.80473									x
	PsCam052090_34487_959	2	64.2	1	0	9.88201									x
	PsCam035584_20759_4648	2	65.3	0	0	26.5487	x				x		x
	PsCam009626_6424_1919	2	65.5	0	0	17.4041	x				x		x
	PsCam036488_21628_745	2	65.5	1	0	12.8319	x				x		x
	PsCam050369_32956_339	2	65.5	0	2	18.6944	x				x		x		x
	PsCam004752_3579_2917	2	65.7	1	0	23.4513			x	x					x
	PsCam034087_19568_4256	2	65.7	0	0	36.8732	x				x		x		x
	PsCam034520_19904_1297	2	65.7	0	0	9.14454	x				x		x
	PsCam011504_7843_418	2	66.2	0	1	8.28402			x	x
	PsCam027207_15880_1331	2	66.2	0	1	16.568			x	x
	PsCam051439_33933_491	2	66.2	1	0	32.3009	x		x	x	x		x
	PsCam054123_35774_269	2	66.2	0	0	10.0295			x	x
	PsCam011214_7617_706	2	66.4	1	1	21.1538	x				x		x
	PsCam021282_11944_105	2	66.4	0	1	13.6095	x				x		x
	PsCam028479_16840_539	2	66.4	3	1	18.787	x				x		x
	PsCam037269_22365_275	2	66.4	1	1	35.355	x		x	x	x		x		x
	PsCam034466_19854_492	2	66.6	5	1	23.8166	x				x		x
	PsCam006255_4666_222	2	67	1	0	18.7316	x				x		x
	PsCam044890_28633_1016	2	67.2	0	2	17.2107									x
	PsCam045246_28948_580	2	67.2	1	0	19.0265	x				x		x
	PsCam013431_9119_388	2	67.4	0	6	12.6126	x				x		x
	PsCam009383_6289_347	2	67.7	0	0	5.60472	x				x		x
	PsCam054447_35935_1918	2	67.7	1	1	26.4793	x				x		x		x
	PsCam055470_36542_184	2	67.8	0	3	9.82143			x	x					x
	PsCam030997_18288_39	2	68.1	0	1	25.1479	x					x	x	x	x
	PsCam036058_21208_255	2	68.1	0	2	45.4006						x	x	x
	PsCam037387_22473_992	2	68.1	0	1	18.9349			x	x	x		x
	PsCam039897_24744_1198	2	68.1	0	0	21.8289	x				x		x		x
	PsCam042827_26869_2595	2	68.1	0	0	38.0531						x	x	x
	PsCam043114_27143_892	2	68.1	0	0	34.8083	x		x	x	x		x		x
	PsCam044976_28715_1512	2	68.1	0	1	31.0651	x		x	x	x		x		x
	PsCam045737_29360_2498	2	68.1	0	3	41.0714						x	x	x
	PsCam045898_29482_1617	2	68.1	1	0	31.1209	x					x	x	x	x
	PsCam057785_38332_2606	2	68.1	1	0	4.86726			x	x
	PsCam060125_40113_297	2	68.1	0	1	36.9822	x		x	x	x		x		x
	PsCam039815_24682_695	2	68.6	0	0	5.60472									x
	PsCam036539_21675_1061	2	68.8	0	4	38.209	x		x	x		x	x	x
	PsCam045730_29355_1111	2	68.9	0	0	23.0088					x	x		x	x
	PsCam042179_26280_4473	2	69.1	0	5	26.0479	x		x	x				x
	PsCam043044_27075_1854	2	69.1	0	0	10.3245			x	x					x
	PsCam037639_22714_904	2	69.3	0	0	28.9086			x	x		x	x	x	x
	PsCam000097_83_492	2	69.4	0	0	12.0944	x		x	x	x	x		x	x
	PsCam007050_5240_125	2	69.4	1	0	30.236	x				x	x		x
	PsCam033362_19065_693	2	69.4	0	1	3.5503									x
	PsCam048790_31444_1613	2	69.4	0	1	40.8284						x	x	x
	PsCam054124_35775_236	2	69.4	0	1	29.5858	x				x	x		x
	PsCam040185_24975_354	2	69.7	1	0	30.531	x		x	x	x		x		x
	PsCam002906_2293_387	2	69.8	1	0	18.1416	x		x	x	x	x		x	x
	PsCam052084_34483_515	2	69.8	1	1	43.0473						x	x	x
	PsCam036982_22093_906	2	70	1	0	25.2212	x				x		x		x
	PsCam038333_23371_346	2	70	0	2	38.2789	x		x	x	x		x		x
	PsCam048143_30890_374	2	70	0	0	12.9794	x				x		x
	PsCam038900_23897_557	2	70.2	0	0	9.14454			x	x	x		x		x
	PsCam034857_20211_2075	2	70.5	0	0	26.8437	x		x	x	x		x
	PsCam037736_22805_1390	2	70.5	0	0	17.9941	x				x		x
	PsCam055511_36565_2387	2	70.5	0	0	17.4041	x				x		x
	PsCam012324_8379_450	2	70.9	0	2	27.5964	x		x	x	x		x		x
	PsCam005259_3986_46	2	70.95	2	5	12.2754	x				x		x		x
	PsCam049340_31977_4473	2	71	0	2	15.4303			x	x					x
	PsCam042579_26632_994	2	71.1	0	1	26.6272	x		x	x	x		x		x
	PsCam039589_24499_704	2	71.2	0	0	28.3186	x		x	x	x		x		x
	PsCam048610_31316_572	2	71.2	0	1	20.7101	x		x	x	x		x		x
	PsCam008074_5806_382	2	71.3	0	0	15.3392			x	x					x
	PsCam039481_24411_294	2	71.3	0	2	35.905	x		x	x	x		x
	PsCam000940_799_293	2	71.8	0	0	44.2478	x		x	x	x		x	x	x
	PsCam027385_16034_909	2	71.8	1	5	5.83832	x							x
	PsCam000119_104_401	2	72.2	1	0	11.6519					x		x
	PsCam040565_25289_1350	2	72.2	0	4	25.6716					x		x	x	x
	PsCam012901_8704_1349	2	72.4	0	0	45.4277	x		x	x	x		x	x	x
	PsCam000503_440_883	2	72.5	0	2	16.3205	x				x	x		x
	PsCam037204_22305_560	2	72.5	0	2	21.6617					x		x
	PsCam048719_31387_431	2	72.6	0	0	7.9646	x		x	x	x	x		x	x
	PsCam050688_33257_622	2	72.6	1	1	26.4793					x	x		x	x
	PsCam000042_36_1223	2	72.7	7	1	19.3787	x		x	x	x	x		x
	PsCam008530_5987_206	2	72.7	1	0	16.3717	x		x	x	x	x		x
	PsCam009620_6419_750	2	72.7	0	0	10.0295	x		x	x	x	x		x	x
	PsCam013035_8820_974	2	72.7	0	4	30.7463	x				x		x	x	x
	PsCam021990_12368_530	2	72.7	0	0	43.6578	x		x	x	x		x	x	x
	PsCam038331_23369_721	2	72.7	0	1	34.0237	x				x		x	x	x
	PsCam040579_25299_355	2	72.7	0	1	31.6568	x				x	x
	PsCam048964_31613_899	2	72.7	0	1	15.9763			x	x	x		x	x
	PsCam045445_29116_2079	2	73.4	1	1	30.3254					x	x		x	x
	PsCam009525_6350_1353	2	73.7	0	0	4.12979								x
	PsCam037319_22411_1897	2	73.7	0	0	5.01475								x
	PsCam000262_229_1030	2	74.7	0	0	21.5339	x				x	x		x	x
	PsCam002675_2128_435	2	74.7	1	0	21.9764	x				x	x		x	x
	PsCam033595_19185_184	2	74.7	0	1	42.0118	x				x		x	x	x
	PsCam034754_20118_3204	2	74.7	0	1	37.8698	x				x	x
	PsCam037102_22209_1990	2	74.7	0	0	18.2891	x				x	x		x	x
	PsCam038895_23892_744	2	74.7	0	2	32.6409					x		x	x
[truncated: 7,827 more rows]
