# Supplementary material for: Genomic Prediction in Pea: Effect of Marker Density and Training Population Size and Composition on Prediction Accuracy
Source: Front Plant Sci. 2015 Nov 17;6:941. doi: 10.3389/fpls.2015.00941 (PMC4648083; doi:10.3389/fpls.2015.00941)
Supplement: Supplementary Table 4 — Impact of the size of the training population on the performance of kPLSR, LASSO, GBLUP, BayesA, and BayesB to predict TSW, NSeed, and BegFlo in the CRB339 collection. The predictive performances of the statistical methods were assessed under two conditions: A, including all 9,824 SNP markers, and B, excluding markers with MAF below 5%. Two hundred repetitions were applied to assess the quality of the trained models in each case and mean values for the different prediction evaluation parameters are indicated. Standard deviations (stdev) are provided. [file Table4.XLSX]

## Sheet: Supplementary Table 4
	Supplementary Table 4. Impact of the size of the training population on the performance of kPLSR, LASSO, GBLUP, BayesA, and BayesB to predict TSW, NSeed, and BegFlo in the CRB339 collection. The predictive performances of the statistical methods were assessed under two conditions: A, including all 9,824 SNP markers, and B, excluding markers with MAF below 5 %. Two hundred repetitions were applied…
	A-using all SNP markers (n=9,827)			train=240		train=210		train=180		train=150		train=120		train=90		train=60		train=30		train=15			B-excluding the 483 SNP markers with MAF < 5 %			train=240		train=210		train=180		train=150		train=120		train=90		train=60		train=30		train=15
				mean	stdev	mean	stdev	mean	stdev	mean	stdev	mean	stdev	mean	stdev	mean	stdev	mean	stdev	mean	stdev					mean	stdev	mean	stdev	mean	stdev	mean	stdev	mean	stdev	mean	stdev	mean	stdev	mean	stdev	mean	stdev
	TSW	Phenotypic selection		0.929689	0.0171448																		TSW	Phenotypic selection		0.932005	0.0172437
		prediction accuracy 2007_2007	kPLSR	0.861928	0.0242553	0.857925	0.0254178	0.849898	0.0276149	0.841044	0.0306398	0.829576	0.0362644	0.818353	0.0381522	0.793266	0.0492286	0.754714	0.0549615	0.707024	0.0750682			prediction accuracy 2007_2007	kPLSR	0.86282	0.0236186	0.858701	0.0235701	0.850964	0.027951	0.840353	0.0331182	0.82914	0.0383584	0.811903	0.043999	0.796776	0.0426118	0.75233	0.0504837	0.694118	0.0663807
			LASSO	0.822527	0.0283358	0.817086	0.0288075	0.804922	0.0367463	0.788478	0.0425957	0.772949	0.0444212	0.747734	0.0521083	0.703601	0.0644158	0.60858	0.115385	0.466058	0.179365				LASSO	0.835744	0.0276095	0.825865	0.0311014	0.815756	0.0334404	0.795744	0.0410695	0.776868	0.0443679	0.739172	0.0529348	0.69769	0.0627017	0.588946	0.116632	0.446665	0.167827
			GBLUP	0.859292	0.0256271	0.856043	0.0259078	0.847898	0.0285809	0.839523	0.0314737	0.827695	0.0364754	0.816862	0.0391359	0.792828	0.0492632	0.754349	0.0547146	0.707374	0.0749323				GBLUP	0.860184	0.0230567	0.856202	0.023633	0.849017	0.0280911	0.838773	0.0332555	0.827127	0.038811	0.810965	0.0442663	0.795192	0.0425134	0.751968	0.0502435	0.694507	0.0658734
			BayesA	0.86307	0.0253112	0.858581	0.0262553	0.849288	0.0289963	0.839714	0.0328383	0.826897	0.0373251	0.813696	0.0401496	0.787622	0.0490669	0.746518	0.0565224	0.695757	0.0791478				BayesA	0.863264	0.0228698	0.857147	0.0240079	0.849597	0.0284146	0.837412	0.0329638	0.825937	0.0375531	0.807763	0.0444921	0.790424	0.0426507	0.743781	0.0510147	0.683535	0.0659382
			BayesB	0.862912	0.026308	0.857247	0.0269217	0.849526	0.0285453	0.837217	0.0341488	0.825635	0.0378555	0.810332	0.0394924	0.783265	0.0494455	0.741737	0.059484	0.685696	0.087078				BayesB	0.863294	0.0248874	0.858031	0.0244028	0.849727	0.0286885	0.837141	0.0325039	0.823508	0.0391203	0.806088	0.0439785	0.785796	0.0440566	0.739447	0.0529337	0.666663	0.0821812
		prediction accuracy 2007_2003	kPLSR	0.827225	0.0309428	0.823683	0.0305933	0.815193	0.0336914	0.806932	0.0335865	0.795022	0.0391654	0.784646	0.0427295	0.758127	0.0516461	0.722957	0.0584129	0.674128	0.0760765			prediction accuracy 2007_2003	kPLSR	0.828227	0.0318932	0.824047	0.0317115	0.81755	0.0341509	0.80833	0.0392671	0.797293	0.0390652	0.779715	0.0480872	0.763931	0.0460379	0.722065	0.0534211	0.6648	0.0702177
			LASSO	0.787293	0.0368679	0.781877	0.0377019	0.770179	0.0447306	0.755464	0.0466088	0.738916	0.0492162	0.717742	0.0552955	0.671107	0.0675207	0.581336	0.112605	0.443081	0.175792				LASSO	0.805453	0.0348331	0.794782	0.0376787	0.785462	0.0395379	0.766638	0.0464994	0.747454	0.0461966	0.710452	0.0610052	0.668664	0.0681617	0.561143	0.116682	0.430439	0.163163
			GBLUP	0.822349	0.032485	0.81938	0.0319553	0.81191	0.0353777	0.8041	0.0352113	0.792162	0.039383	0.782402	0.0439798	0.757257	0.0516641	0.722428	0.0581857	0.674225	0.0760474				GBLUP	0.823209	0.0316065	0.819328	0.0321244	0.813482	0.0342437	0.805017	0.0395149	0.794135	0.0398317	0.778129	0.0479259	0.762343	0.0457669	0.721711	0.0531858	0.664961	0.069794
			BayesA	0.827175	0.0298299	0.823111	0.02991	0.813901	0.0338681	0.804733	0.0353797	0.791939	0.0394207	0.779047	0.0434698	0.752215	0.0505683	0.714805	0.0586754	0.663682	0.0788487				BayesA	0.828082	0.030051	0.82203	0.0308262	0.815567	0.0333618	0.805014	0.0379733	0.79356	0.038398	0.775495	0.0480741	0.757761	0.0457708	0.71397	0.0537835	0.655068	0.0685604
			BayesB	0.828874	0.0306914	0.823939	0.0306544	0.814755	0.034015	0.803939	0.0352421	0.791991	0.0400231	0.775764	0.0427343	0.747547	0.0516453	0.709738	0.0610173	0.653985	0.0875337				BayesB	0.82961	0.0314975	0.823698	0.0314252	0.816635	0.0338688	0.805597	0.0372621	0.791095	0.0403239	0.773857	0.0480901	0.753317	0.0470986	0.710125	0.0562796	0.638811	0.0826538
		MSEP	kPLSR	1356.47	304.064	1396.55	312.856	1469.63	335.538	1554.66	386.928	1662.4	438.803	1778.42	458.386	2008.91	558.669	2446.7	653.29	3029.79	781.729			MSEP	kPLSR	1372.99	303.998	1414.74	312.465	1490.6	367.527	1589.25	400.182	1698.6	465.611	1864.46	533.267	2026.44	545.448	2514.48	665.896	3226.65	872.022
			LASSO	1723.42	340.674	1776.83	351.807	1882.02	419.696	2023.74	469.989	2157.83	509.169	2380.46	585.066	2754.63	681.29	3519.52	943.544	4721.51	1503.76				LASSO	1631.1	366.537	1718.05	388.239	1817.67	413.111	1989.22	453.815	2169.56	533.811	2502.64	609.163	2890.39	712.642	3770.74	944.009	5007.41	1506.87
			GBLUP	1371.3	315.863	1416.96	331.59	1482.41	358.005	1575.37	414.259	1691.47	464.322	1867.35	511.403	2130.2	613.304	2420.01	608.601	2884.68	784.544				GBLUP	1391.08	316.052	1446.13	335.514	1504.37	379.5	1610.55	420.952	1731.28	497.998	1964.09	600.732	2182.16	606.492	2471.49	626.36	3035.76	778.541
			BayesA	1364.45	335.826	1410.14	352.5	1501.17	380.201	1595.61	433.472	1720.34	474.708	1868.64	511.809	2125.01	576.631	2618.19	672.16	3265.06	867.037				BayesA	1390.95	344.408	1456.36	360.936	1532.07	409.323	1650.74	438.251	1763.02	489.812	1948.07	567.845	2139.46	569.465	2706.38	707.618	3504.07	926.793
			BayesB	1362.16	340.861	1418.59	351.781	1498.61	377.849	1613.53	440.13	1730.82	474.747	1892.59	504.493	2148.38	581.221	2639.38	686.699	3306.07	879.59				BayesB	1387.19	350.13	1443.69	354.712	1527.51	407.521	1652.53	435.182	1785.31	512.344	1960.99	565.748	2179.66	604.993	2710.59	713.192	3501.56	892.267
		R²	kPLSR	0.970986	0.00705462	0.974298	0.0128429	0.978174	0.0144742	0.983171	0.0140653	0.985853	0.0130202	0.988724	0.0123948	0.994357	0.00808109	0.997663	0.00546084	0.999191	0.00230316			R²	kPLSR	0.971516	0.00780443	0.975346	0.0109701	0.979345	0.0152304	0.983247	0.0136086	0.987012	0.0112764	0.990506	0.0111607	0.993373	0.0122591	0.998155	0.00405576	0.999125	0.0026437
			LASSO	0.960221	0.0353786	0.957035	0.0428146	0.953958	0.0441998	0.960819	0.0423228	0.957427	0.0558801	0.952986	0.0680533	0.94356	0.107492	0.902631	0.173488	0.735482	0.359431				LASSO	0.951601	0.0361239	0.954895	0.0370601	0.955251	0.0431695	0.956296	0.0449392	0.952212	0.0620671	0.938236	0.0802055	0.902315	0.144027	0.883404	0.216821	0.702721	0.361424
			GBLUP	0.993408	0.00284288	0.989806	0.00450057	0.992448	0.00559438	0.990624	0.0066212	0.98889	0.00919318	0.97105	0.0201437	0.956349	0.0316622	0.961919	0.0509929	0.941603	0.136038				GBLUP	0.993945	0.00272562	0.990673	0.00433185	0.992866	0.00450963	0.990945	0.00642715	0.988235	0.01035	0.968328	0.0219013	0.956167	0.0351189	0.96709	0.0416107	0.93178	0.112012
			BayesA	0.966168	0.00729815	0.965594	0.00778152	0.964641	0.00997338	0.963827	0.0100032	0.962845	0.0120228	0.958525	0.014462	0.955878	0.0180594	0.954577	0.0228958	0.954544	0.0290533				BayesA	0.966461	0.00688793	0.964574	0.00842213	0.96438	0.00889077	0.963202	0.0109118	0.961133	0.0125486	0.958852	0.0138338	0.955395	0.0163209	0.951749	0.02582	0.953419	0.0345499
			BayesB	0.965905	0.00564616	0.964538	0.0067214	0.963021	0.00816151	0.961322	0.00979114	0.95979	0.0104	0.956636	0.0126611	0.956353	0.0142176	0.958544	0.0198702	0.958285	0.0384939				BayesB	0.965708	0.00576932	0.964237	0.00645033	0.961685	0.00835495	0.960782	0.00887873	0.958101	0.0104189	0.954296	0.0121698	0.953432	0.0149353	0.95717	0.0279823	0.958963	0.0469186
		Q²	kPLSR	0.735134	0.0416259	0.727339	0.0438837	0.713343	0.0468302	0.697457	0.0517502	0.677	0.0605944	0.654941	0.0615562	0.610712	0.077668	0.525839	0.0890167	0.410778	0.120577			Q²	kPLSR	0.73553	0.0431703	0.727628	0.0429979	0.713629	0.0501854	0.694858	0.0568825	0.675121	0.0634907	0.644038	0.0699507	0.613209	0.0696708	0.521295	0.0803108	0.383932	0.121429
			LASSO	0.66267	0.0501098	0.652404	0.0511029	0.632334	0.0622145	0.604272	0.0737075	0.579097	0.0745886	0.536951	0.0832804	0.463374	0.106513	0.313715	0.1519	0.0722988	0.299214				LASSO	0.686395	0.0494181	0.669243	0.0562636	0.650042	0.0601681	0.616922	0.0679563	0.583613	0.0743715	0.51954	0.0876594	0.444368	0.109381	0.268639	0.185717	0.0338975	0.281824
			GBLUP	0.732321	0.0437586	0.723909	0.0446654	0.71142	0.0484043	0.694327	0.0532028	0.672277	0.0619833	0.638594	0.0680184	0.587843	0.0861877	0.530658	0.0782219	0.441556	0.105667				GBLUP	0.732724	0.0412893	0.722502	0.0422534	0.71172	0.0492502	0.691513	0.057348	0.669874	0.0653467	0.62647	0.0769096	0.584529	0.074925	0.528985	0.0723373	0.421108	0.099061
			BayesA	0.734818	0.0425754	0.726161	0.044618	0.708724	0.0486337	0.691081	0.0545839	0.66702	0.0619828	0.638968	0.0646245	0.588832	0.0770486	0.492278	0.0907884	0.365335	0.132881				BayesA	0.733773	0.0416582	0.721338	0.0436461	0.707337	0.0500821	0.684529	0.056695	0.664121	0.0614172	0.629344	0.0700494	0.592565	0.0683363	0.484948	0.0841537	0.330703	0.127426
			BayesB	0.735023	0.0444705	0.72435	0.0454033	0.709137	0.0478808	0.687452	0.056005	0.664768	0.0625108	0.633996	0.0635054	0.584359	0.0768692	0.488619	0.0905796	0.356939	0.136681				BayesB	0.734127	0.0456296	0.723504	0.0438026	0.708142	0.0502322	0.684432	0.0548664	0.660281	0.0640154	0.626938	0.0690738	0.585226	0.0710386	0.484536	0.0843882	0.327656	0.145599
	NSeed	Phenotypic selection		0.687614	0.0597812																		NSP	Phenotypic selection		0.681879	0.058323
		prediction accuracy 2007_2007	kPLSR	0.725905	0.0385688	0.721283	0.0393241	0.710514	0.0440645	0.703515	0.0470246	0.680648	0.0583635	0.662862	0.0637371	0.625447	0.0862897	0.580202	0.0853431	0.482998	0.146409			prediction accuracy 2007_2007	kPLSR	0.720682	0.0408306	0.717098	0.0423716	0.708344	0.0443778	0.699864	0.0497141	0.686551	0.053685	0.660532	0.0592515	0.632395	0.0733818	0.57348	0.0761264	0.483773	0.131242
			LASSO	0.662865	0.0502115	0.654376	0.0517522	0.636443	0.0597913	0.621641	0.058573	0.587164	0.0733873	0.563971	0.0822834	0.511003	0.102256	0.437276	0.117405	0.283107	0.1862				LASSO	0.665385	0.0482706	0.655971	0.0550784	0.64364	0.0532098	0.623342	0.0634302	0.599588	0.0706209	0.558959	0.0858312	0.512472	0.0935411	0.430765	0.107772	0.304266	0.14678
			GBLUP	0.725712	0.0393542	0.720447	0.039671	0.708486	0.0435575	0.700349	0.0469976	0.677149	0.0592005	0.661314	0.063217	0.625218	0.0851769	0.579727	0.0845844	0.486443	0.150958				GBLUP	0.723459	0.0412303	0.717388	0.0436247	0.70945	0.0458847	0.697506	0.0492663	0.683536	0.055176	0.657324	0.0616301	0.629406	0.073816	0.574182	0.0742839	0.485674	0.131341
			BayesA	0.728294	0.0404734	0.721869	0.0413687	0.709745	0.0446344	0.700081	0.0467639	0.675146	0.0602206	0.65713	0.0641853	0.618733	0.0827696	0.575868	0.083678	0.472494	0.15387				BayesA	0.725692	0.0415133	0.718723	0.0442333	0.710944	0.0459906	0.69801	0.0508567	0.681678	0.0558179	0.654927	0.0621035	0.621555	0.0721387	0.568436	0.0760291	0.47612	0.130871
			BayesB	0.722717	0.0399486	0.716844	0.0424374	0.703984	0.0452311	0.6949	0.0474478	0.671595	0.0621652	0.654391	0.0640047	0.616647	0.0842657	0.563181	0.0855723	0.453886	0.165379				BayesB	0.71857	0.0425532	0.713206	0.0452743	0.70475	0.0485096	0.693266	0.0524202	0.676956	0.0566086	0.652035	0.0644869	0.618884	0.0718155	0.561425	0.0802815	0.458518	0.142946
		prediction accuracy 2007_2003	kPLSR	0.667628	0.0499209	0.665702	0.0540071	0.659331	0.0579958	0.657569	0.0608583	0.649858	0.0609372	0.63958	0.0631016	0.624944	0.0732438	0.605149	0.0849996	0.518029	0.169593			prediction accuracy 2007_2003	kPLSR	0.657276	0.0580964	0.657897	0.0573737	0.654238	0.0577406	0.646995	0.0624317	0.64306	0.0643025	0.630713	0.0662111	0.620987	0.077692	0.589047	0.0760745	0.515934	0.143896
			LASSO	0.643705	0.0615651	0.637501	0.0603226	0.627004	0.0696421	0.615255	0.0711908	0.597208	0.0783302	0.581154	0.0823522	0.546239	0.0929783	0.486674	0.112655	0.31273	0.196475				LASSO	0.631111	0.0651726	0.627965	0.0701606	0.619302	0.068821	0.607358	0.0735436	0.593163	0.0779947	0.564748	0.0914815	0.536426	0.109059	0.461017	0.125995	0.328327	0.165046
			GBLUP	0.667805	0.0552539	0.66703	0.0543273	0.662112	0.0603497	0.660283	0.0634668	0.651368	0.0625387	0.643721	0.0620201	0.628378	0.0724799	0.606792	0.0839638	0.524133	0.17408				GBLUP	0.660139	0.0619327	0.658992	0.062839	0.657227	0.0606697	0.649392	0.065619	0.645629	0.0656973	0.633607	0.0681885	0.625162	0.0776149	0.59494	0.0740914	0.519189	0.145111
			BayesA	0.68298	0.0513056	0.682786	0.0513183	0.677904	0.0562086	0.67592	0.0579237	0.666229	0.0613669	0.657411	0.0609133	0.638211	0.0707084	0.611321	0.081138	0.50839	0.183605				BayesA	0.675238	0.0574356	0.674807	0.0566474	0.673169	0.0562096	0.664788	0.0628284	0.661115	0.0610715	0.649312	0.06321	0.630588	0.0759861	0.596202	0.0737245	0.51029	0.149238
			BayesB	0.67328	0.0534447	0.672674	0.0547147	0.669152	0.058465	0.668993	0.0596639	0.659175	0.0634287	0.651382	0.0613552	0.633113	0.0723742	0.598876	0.084013	0.488934	0.188278				BayesB	0.663816	0.0610499	0.664521	0.0601845	0.661832	0.0579857	0.65883	0.0635636	0.653619	0.0640081	0.642394	0.0655425	0.626231	0.0760897	0.586064	0.0780056	0.490161	0.154425
		MSEP	kPLSR	711.02	140.635	721.184	145.722	744.967	156.468	759.564	162.993	811.252	196.723	848.295	207.324	930.297	232.75	1028.09	242.698	1205.12	305.075			MSEP	kPLSR	704.227	121.966	711.627	131.752	733.648	146.388	747.204	147.151	780.688	157.617	832.534	181.311	898.336	194.282	1028.03	221.316	1191	276.475
			LASSO	849.14	168.865	864.112	163.494	902.938	183.933	937.577	191.563	1009.01	225.964	1048.93	234.356	1166.47	264.483	1322.8	290.08	1518.84	358.394				LASSO	822.349	139.527	840.746	156.273	869.771	154.672	907.279	163.563	960.343	199.672	1036.65	211.703	1149.14	249.858	1308.94	263.528	1533.55	380.257
			GBLUP	705.78	145.394	717.606	149.013	752.066	164.493	769.474	169.42	816.344	200.365	844.436	202.142	922.761	222.983	1033.13	237.666	1218.28	307.452				GBLUP	693.501	130.006	706.494	138.134	732.557	152.924	756.043	153.329	786.593	162.994	831.917	180.718	895.474	188.831	1037.57	226.378	1181.99	267.9
			BayesA	708.974	156.797	725.105	159.873	754.31	170.458	777.215	173.186	832.722	205.139	873.593	210.397	960.886	222.728	1064.96	247.03	1244.37	306.952				BayesA	697.764	136.662	714.037	145.918	735.242	155.484	761.804	158.031	802.022	166.164	857.327	184.02	935.277	190.597	1059.47	220.517	1227.04	273.128
			BayesB	717.847	153.331	731.991	155.751	762.753	167.909	783.255	172.887	835.286	206.718	874.881	206.211	960.268	227.576	1074.94	243.238	1263.09	321.853				BayesB	709.539	137.012	722.995	146.023	744.788	155.913	766.735	158.099	808.025	165.676	859.049	189.533	935.792	190.308	1064.96	220.067	1247.5	306.174
		R²	kPLSR	0.912713	0.0386392	0.918598	0.044888	0.92562	0.0454775	0.94224	0.0386439	0.952777	0.0365424	0.966625	0.0303946	0.980509	0.0354539	0.988842	0.0430462	0.992404	0.0348068			R²	kPLSR	0.906733	0.0410567	0.921539	0.0449078	0.930159	0.04675	0.93877	0.0382817	0.952358	0.033104	0.970632	0.0261522	0.980302	0.0169357	0.992603	0.0218109	0.996022	0.0197156
			LASSO	0.867491	0.109836	0.87423	0.10774	0.857065	0.122875	0.866039	0.125848	0.842473	0.16202	0.856049	0.154924	0.783299	0.253223	0.683347	0.356056	0.54358	0.39574				LASSO	0.869004	0.094528	0.858005	0.103376	0.865872	0.113761	0.864119	0.122965	0.856495	0.136929	0.84671	0.165723	0.819386	0.237878	0.67359	0.346438	0.505313	0.414968
			GBLUP	0.969709	0.0136258	0.971745	0.0147026	0.968717	0.0190988	0.97237	0.0213604	0.974578	0.0257829	0.977029	0.0305557	0.96951	0.0385851	0.930369	0.0858686	0.801974	0.29416				GBLUP	0.967517	0.0140359	0.969058	0.0167806	0.968101	0.0192657	0.970283	0.0219604	0.971521	0.0269702	0.975709	0.0265213	0.963045	0.0429733	0.9108	0.136399	0.795941	0.280538
			BayesA	0.920637	0.0190728	0.919275	0.0247999	0.914322	0.0275863	0.911351	0.0322353	0.910021	0.0360177	0.903139	0.0419443	0.893663	0.0504127	0.89637	0.0621701	0.92511	0.0493666				BayesA	0.920536	0.0218349	0.917719	0.0252517	0.913712	0.0285377	0.911205	0.0301231	0.904685	0.0381759	0.900235	0.0414409	0.8931	0.0493063	0.895084	0.0642541	0.923273	0.0541783
			BayesB	0.932137	0.0158901	0.932088	0.0162094	0.925871	0.022011	0.926746	0.0216337	0.924256	0.0269356	0.917363	0.0372904	0.911042	0.0461363	0.916942	0.0755775	0.925137	0.0804872				BayesB	0.930994	0.0159487	0.929538	0.0173679	0.928444	0.0201233	0.924954	0.0245413	0.919854	0.0294675	0.917553	0.0312104	0.910229	0.0438923	0.921432	0.0692362	0.937383	0.0805266
		Q²	kPLSR	0.512603	0.0623879	0.506013	0.0625399	0.49039	0.0660821	0.480634	0.0688375	0.44666	0.0847717	0.421634	0.0936456	0.363911	0.1196	0.297223	0.111937	0.178583	0.14365			Q²	kPLSR	0.506717	0.0628276	0.502442	0.0635155	0.48811	0.0655075	0.477872	0.0720416	0.455049	0.0765784	0.420207	0.0840067	0.372465	0.105047	0.28335	0.112419	0.167654	0.160602
			LASSO	0.418066	0.0786778	0.406467	0.0827781	0.381296	0.0847499	0.357774	0.0873067	0.309423	0.108066	0.282325	0.109423	0.200032	0.14265	0.0919404	0.156459	-0.0376988	0.176255				LASSO	0.42425	0.0685913	0.412093	0.0775586	0.391676	0.0719154	0.364075	0.0911202	0.327925	0.108857	0.274436	0.123571	0.193429	0.163546	0.0826206	0.16314	-0.078912	0.29233
			GBLUP	0.517281	0.0589869	0.509535	0.0583044	0.486833	0.0626234	0.474916	0.0652727	0.444273	0.0809404	0.424668	0.0849814	0.369801	0.106743	0.295266	0.0989933	0.172304	0.123042				GBLUP	0.515728	0.059792	0.507266	0.0617638	0.489738	0.0652599	0.472887	0.0686214	0.451787	0.0749264	0.421342	0.0789193	0.375271	0.0955147	0.279138	0.0962083	0.179139	0.116703
			BayesA	0.516376	0.0592526	0.505448	0.0604311	0.486071	0.0628241	0.470303	0.0635043	0.433547	0.0809968	0.40543	0.0840073	0.34419	0.0993103	0.273125	0.104033	0.151676	0.143608				BayesA	0.513673	0.057803	0.502931	0.0604779	0.48855	0.0620985	0.469499	0.0682166	0.441834	0.0710655	0.403785	0.0779807	0.347447	0.0927314	0.262239	0.0996793	0.142969	0.153181
			BayesB	0.509695	0.0597512	0.499878	0.0615799	0.479672	0.0641324	0.465836	0.0652177	0.431459	0.084261	0.403877	0.0855144	0.344527	0.103888	0.265598	0.104788	0.139009	0.151225				BayesB	0.504992	0.0604383	0.496141	0.0632179	0.481395	0.0661123	0.465563	0.0717707	0.437208	0.0729162	0.402709	0.083678	0.346842	0.0935134	0.256408	0.121532	0.128311	0.186009
	BegFlo	Phenotypic selection		0.792871	0.0464162																		BegFlo	Phenotypic selection		0.788486	0.050513
		prediction accuracy 2007_2007	kPLSR	0.780411	0.0399355	0.772219	0.0419705	0.763878	0.0409337	0.74888	0.0436995	0.737665	0.0465908	0.715055	0.0549941	0.684647	0.0618315	0.636373	0.0704972	0.562925	0.108808			prediction accuracy 2007_2007	kPLSR	0.77904	0.0383935	0.77067	0.0393794	0.759548	0.0419123	0.748712	0.0401306	0.734599	0.0463643	0.714641	0.0503985	0.684298	0.0573131	0.630457	0.0724522	0.557883	0.099337
			LASSO	0.75718	0.0445737	0.747995	0.046979	0.736776	0.0474272	0.721745	0.0513039	0.699546	0.0547604	0.669092	0.0636263	0.619342	0.0719214	0.524316	0.0946455	0.377747	0.14018				LASSO	0.768918	0.0407167	0.760168	0.0414056	0.743436	0.0463369	0.72576	0.0457736	0.706775	0.0604623	0.666912	0.0638818	0.615214	0.074692	0.50853	0.111733	0.370291	0.153179
			GBLUP	0.780201	0.0404579	0.7715	0.0418266	0.762416	0.0412359	0.747443	0.0441118	0.735616	0.0473426	0.714321	0.0547943	0.683915	0.0611653	0.635743	0.0703036	0.562255	0.11249				GBLUP	0.77918	0.0384733	0.770585	0.0400108	0.758409	0.0429015	0.747578	0.0405323	0.733345	0.0460777	0.713014	0.050892	0.683289	0.0574349	0.629819	0.0723762	0.559533	0.0991391
			BayesA	0.780359	0.0385764	0.771578	0.040394	0.762752	0.0404112	0.748768	0.0431861	0.734912	0.0455941	0.711516	0.0540424	0.678164	0.0611194	0.630488	0.068768	0.549957	0.116428				BayesA	0.780524	0.0367484	0.771311	0.0379727	0.759331	0.0407901	0.748214	0.0396529	0.730484	0.0463669	0.709104	0.0503344	0.678207	0.0589114	0.62425	0.0723551	0.546502	0.107883
			BayesB	0.785283	0.0391859	0.775491	0.0424659	0.765313	0.0405067	0.749807	0.0434465	0.735269	0.047391	0.709872	0.0596454	0.675485	0.06033	0.624565	0.0716708	0.540717	0.114149				BayesB	0.785647	0.0394816	0.77551	0.0404854	0.765398	0.0405037	0.751722	0.0418237	0.732885	0.0471977	0.707371	0.0511356	0.679753	0.0570543	0.616688	0.0728696	0.532047	0.11119
		prediction accuracy 2007_2003	kPLSR	0.639497	0.0545028	0.634917	0.0555256	0.629384	0.0567976	0.6183	0.0545732	0.610351	0.0582342	0.594623	0.0645716	0.567265	0.0678981	0.525289	0.0763771	0.460261	0.102625			prediction accuracy 2007_2003	kPLSR	0.637954	0.0564876	0.63218	0.057292	0.625228	0.0606488	0.620305	0.0558513	0.606144	0.0638982	0.589676	0.0633313	0.566668	0.0722816	0.517468	0.0807017	0.459308	0.0997797
			LASSO	0.628544	0.0568515	0.623346	0.0591679	0.612722	0.0609372	0.603636	0.061209	0.584435	0.0649375	0.556679	0.0767903	0.514837	0.0832475	0.436215	0.097108	0.318083	0.122004				LASSO	0.64008	0.0586942	0.633612	0.0590468	0.618782	0.0659573	0.605983	0.0610925	0.586131	0.0750107	0.556139	0.0732087	0.515076	0.0905575	0.422659	0.109981	0.300812	0.151324
			GBLUP	0.641072	0.0542687	0.635997	0.0555862	0.629006	0.0562941	0.617998	0.0549951	0.608761	0.058978	0.594099	0.0645128	0.566482	0.0675862	0.524317	0.076068	0.459644	0.105494				GBLUP	0.639871	0.0549196	0.633958	0.0563632	0.625679	0.0603445	0.620039	0.0556087	0.604131	0.0642467	0.587934	0.0637542	0.564803	0.0727722	0.516928	0.0804087	0.460706	0.0994782
			BayesA	0.644671	0.0525081	0.63958	0.0529433	0.632501	0.0543293	0.622131	0.0529567	0.609433	0.057711	0.591234	0.0623116	0.561	0.0662598	0.519411	0.0753451	0.451849	0.10871				BayesA	0.64378	0.0547777	0.63779	0.054453	0.629018	0.0593153	0.622394	0.0553759	0.602683	0.0629154	0.585182	0.063662	0.559803	0.0735667	0.511403	0.0807557	0.451359	0.104378
			BayesB	0.649068	0.0542739	0.643756	0.0534647	0.636405	0.0553278	0.623929	0.0539231	0.610553	0.0595886	0.590432	0.0656282	0.559752	0.0663433	0.512539	0.0781325	0.440278	0.10486				BayesB	0.6498	0.0560857	0.642409	0.0562386	0.633975	0.0598832	0.627202	0.0575599	0.605393	0.0647233	0.585291	0.0667054	0.562675	0.0723958	0.508123	0.0800924	0.439156	0.10668
		MSEP	kPLSR	7337.96	1334.99	7580.38	1387.76	7823.59	1387.47	8263.35	1478.99	8605.2	1673.76	9234.07	1763.65	10138.1	2003.75	11693.8	2221.6	14099.9	3084.75			MSEP	kPLSR	7351.91	1223.59	7607.22	1304.76	7919.98	1314.82	8268.06	1447.5	8660.96	1600.63	9217.58	1680.63	10091.5	1878.83	11780.6	2321.25	14302.4	3522.52
			LASSO	8069.52	1469.77	8340.42	1537.05	8640.06	1533.16	9095.24	1600.06	9766.76	1920.33	10594.3	2022.9	11928.2	2246.73	14666.1	3108.13	18418.5	3837.8				LASSO	7670.97	1256.83	7939.39	1408.55	8444.31	1403.78	8983.4	1587.3	9495.02	1875.41	10599.6	1933.71	12012.9	2093.66	14812.5	3105.19	18534.5	4329.93
			GBLUP	7293.36	1334.45	7541.63	1373.24	7922.36	1398.85	8304.64	1480.24	8705.66	1657.96	9157.84	1696.65	9981.25	1926.83	12840.5	2205.11	14274.5	2808.62				GBLUP	7294.41	1202.05	7542.78	1272.48	7989.13	1336.43	8289.51	1429.91	8725.23	1570.03	9166.12	1643.04	9977.67	1769.36	12896.9	2345.61	14381.1	2910.2
			BayesA	7388.79	1330.48	7666.27	1398.02	7929.23	1436.2	8368.42	1513.01	8814.12	1667.18	9499.33	1799.44	10576.8	2011.08	12353.8	2291.29	14865.5	3262.02				BayesA	7373.53	1232.9	7662.32	1323.68	8010.86	1335.31	8385.19	1485.38	8922.77	1607.06	9529.7	1724.1	10501.3	1893.53	12396.5	2305.8	15048.1	3575.33
			BayesB	7206.19	1306.64	7506.41	1425.44	7816.86	1422.02	8293.77	1453.43	8758.62	1703.21	9492.3	1859.7	10554.7	2013.05	12213.3	2235.35	14814.8	3128.82				BayesB	7177.86	1253.51	7487.68	1327.51	7799.03	1295.22	8246.62	1529.7	8813.58	1605.47	9544.73	1794.98	10375.3	1842.11	12411.2	2325.28	15145.4	3750.81
		R²	kPLSR	0.982276	0.00913231	0.986747	0.00888102	0.989358	0.0082657	0.990678	0.0118534	0.991837	0.0134184	0.992523	0.0140913	0.995269	0.00846178	0.997424	0.00494417	0.998623	0.0104186			R²	kPLSR	0.982303	0.00943246	0.986485	0.00879816	0.989162	0.0082821	0.990144	0.00975907	0.989144	0.0185881	0.992028	0.0132734	0.993527	0.0124618	0.996755	0.00737753	0.999144	0.00427794
			LASSO	0.922142	0.0514735	0.92836	0.0548838	0.923464	0.0698711	0.926123	0.0745455	0.916913	0.0944169	0.923083	0.0909163	0.900585	0.123613	0.794545	0.285844	0.656698	0.384477				LASSO	0.930517	0.0480954	0.926031	0.0520052	0.928606	0.0633715	0.919737	0.0761591	0.917912	0.087172	0.914865	0.100046	0.887508	0.144083	0.816001	0.264139	0.576622	0.399648
			GBLUP	0.995042	0.00395207	0.994401	0.0048413	0.992241	0.00675515	0.993494	0.00685828	0.991769	0.00807908	0.992811	0.0103124	0.989805	0.0144904	0.890228	0.102653	0.847004	0.220383				GBLUP	0.995366	0.00388642	0.994227	0.00541074	0.992118	0.0064833	0.992395	0.00785673	0.989884	0.0111689	0.991586	0.0112687	0.989219	0.0147459	0.894015	0.0932997	0.773816	0.300428
			BayesA	0.960756	0.00951724	0.957765	0.0125495	0.954147	0.0148104	0.950446	0.016746	0.944692	0.0218299	0.937088	0.0270004	0.925133	0.0363501	0.917757	0.052607	0.932186	0.0486633				BayesA	0.961255	0.00997618	0.95838	0.0112111	0.955621	0.0141893	0.95213	0.0162671	0.943492	0.0238777	0.943746	0.0218683	0.931465	0.0330218	0.921691	0.0470648	0.934394	0.0423019
			BayesB	0.963478	0.00683755	0.962104	0.00755788	0.959338	0.00899885	0.957064	0.0127103	0.95242	0.0152585	0.948844	0.0174573	0.941382	0.0244888	0.941339	0.0408443	0.942761	0.0700028				BayesB	0.963738	0.00622736	0.962682	0.00793405	0.960493	0.00932549	0.957484	0.0114072	0.952159	0.0138999	0.949774	0.0182849	0.944079	0.0225568	0.945307	0.0377399	0.949334	0.0473801
		Q²	kPLSR	0.600664	0.0648	0.587501	0.0673583	0.574563	0.0645613	0.550829	0.0685821	0.533315	0.0711383	0.498003	0.0854666	0.45023	0.0889801	0.365772	0.0973142	0.234506	0.15068			Q²	kPLSR	0.598287	0.0633679	0.584704	0.0648969	0.567569	0.0653688	0.54981	0.0632961	0.528195	0.0722897	0.498336	0.0744593	0.451194	0.0813122	0.359092	0.104878	0.221534	0.174167
			LASSO	0.561129	0.0708991	0.546527	0.0738582	0.529942	0.0719666	0.505019	0.0775099	0.46984	0.0856589	0.424377	0.0971463	0.35263	0.101464	0.203369	0.149726	-0.00223553	0.200744				LASSO	0.580962	0.0642582	0.567178	0.0658011	0.538984	0.0697223	0.510961	0.0691411	0.482396	0.0903265	0.422464	0.0923875	0.344303	0.105336	0.19007	0.170375	-0.0118417	0.226363
			GBLUP	0.603214	0.0641776	0.589878	0.0648793	0.569359	0.0636825	0.5488	0.0670318	0.52781	0.0703016	0.502226	0.0811035	0.459092	0.0818679	0.303446	0.0901557	0.227529	0.112214				GBLUP	0.601493	0.0619189	0.588212	0.0635528	0.56374	0.0671961	0.548798	0.0612264	0.524857	0.0696684	0.501074	0.072832	0.457022	0.0771884	0.298904	0.0982139	0.219835	0.11615
			BayesA	0.59856	0.0599985	0.583816	0.0616157	0.569732	0.0609976	0.545959	0.0643835	0.522565	0.0663181	0.484789	0.0787403	0.427084	0.0836859	0.33055	0.0945191	0.193212	0.159393				BayesA	0.59794	0.057713	0.58265	0.058943	0.563539	0.0599816	0.544227	0.0597129	0.514726	0.0671791	0.482054	0.0706788	0.42959	0.0756498	0.326409	0.0950486	0.18099	0.176114
			BayesB	0.608051	0.0622336	0.592122	0.0658505	0.575774	0.0615342	0.549568	0.0646599	0.525503	0.069293	0.484211	0.0905201	0.428242	0.0843462	0.337823	0.0944305	0.196439	0.146187				BayesB	0.608085	0.0624216	0.59163	0.0633109	0.574854	0.0602534	0.551643	0.0638942	0.520247	0.0701744	0.481505	0.0726512	0.436049	0.0757648	0.324913	0.101625	0.174518	0.195297
