# Supplementary material for: Genomic Prediction in Pea: Effect of Marker Density and Training Population Size and Composition on Prediction Accuracy
Source: Front Plant Sci. 2015 Nov 17;6:941. doi: 10.3389/fpls.2015.00941 (PMC4648083; doi:10.3389/fpls.2015.00941)
Supplement: Supplementary Table 5 — Impact of the genetic marker density on the performance of kPLSR, LASSO, GBLUP, BayesA, and BayesB to predict TSW, NSeed, and BegFlo in the CRB339 collection. Two hundred repetitions were applied to assess the quality of the trained models in each case and mean values for the different prediction evaluation parameters are indicated. Standard deviations (stdev) are provided. [file Table5.XLSX]

## Sheet: Supplementary Table 5
	Supplementary Table 5. Impact of the genetic marker density on the performance of kPLSR, LASSO, GBLUP, BayesA, and BayesB to predict TSW, NSeed, and BegFlo in the CRB339 collection. Two hundred repetitions were applied to assess the quality of the trained models in each case and mean values for the different prediction evaluation parameters are indicated. Standard deviations (stdev) are provided.
	calibration population size=240			nbmk=9,824		nbmk=2,945		nbmk=1,473		nbmk=982		nbmk=737		nbmk=589		nbmk=491		nbmk=421		nbmk=369
				mean	stdev	mean	stdev	mean	stdev	mean	stdev	mean	stdev	mean	stdev	mean	stdev	mean	stdev	mean	stdev
	TSW	Phenotypic selection		0.93064	0.0169698
		prediction accuracy 2007_2007	kPLSR	0.863726	0.0226586	0.862272	0.0232966	0.852386	0.0242954	0.845915	0.024763	0.840995	0.0267137	0.848471	0.0261866	0.81299	0.0271613	0.827958	0.0275514	0.814425	0.0295039
			LASSO	0.824306	0.029362	0.825855	0.0278569	0.804909	0.0291809	0.813678	0.0304606	0.801092	0.0295649	0.825015	0.028939	0.795676	0.0291244	0.80461	0.0302849	0.776632	0.0366056
			GBLUP	0.860615	0.0231238	0.8584	0.0239516	0.848469	0.0245002	0.842826	0.0262397	0.832264	0.0278896	0.839192	0.0292641	0.811459	0.0273354	0.832783	0.0268063	0.810046	0.0303969
			BayesA	0.864176	0.022015	0.863305	0.0222953	0.854051	0.0225402	0.851959	0.0240441	0.840892	0.0244254	0.847979	0.0251986	0.820507	0.0246977	0.836021	0.0255028	0.812686	0.0295999
			BayesB	0.86399	0.0242584	0.849789	0.0278568	0.830186	0.0296085	0.832984	0.0283702	0.820928	0.0286586	0.834338	0.030255	0.808396	0.0281685	0.816664	0.0330336	0.795495	0.0326519
		prediction accuracy 2007_2003	kPLSR	0.828311	0.0314497	0.827747	0.0316028	0.81748	0.034087	0.816286	0.0308743	0.80231	0.0360631	0.817671	0.032887	0.785929	0.0339213	0.797641	0.0358529	0.770073	0.0393719
			LASSO	0.789284	0.0394254	0.797652	0.0332059	0.778155	0.0348434	0.785137	0.0359627	0.764828	0.0377212	0.801293	0.0342474	0.77509	0.0330734	0.772418	0.0375001	0.737129	0.0443548
			GBLUP	0.822959	0.0310407	0.821766	0.0316471	0.810235	0.0340341	0.809591	0.032886	0.787485	0.038737	0.803552	0.0366764	0.783598	0.0341716	0.798757	0.0341142	0.761946	0.0415401
			BayesA	0.827989	0.0294382	0.828164	0.0292626	0.818326	0.030842	0.822173	0.0290776	0.798583	0.0336948	0.814326	0.0327322	0.794687	0.0312028	0.801513	0.0327885	0.76576	0.03938
			BayesB	0.829177	0.0314004	0.816004	0.0332137	0.797722	0.0367228	0.804615	0.0328128	0.778756	0.0369719	0.807392	0.0343983	0.785352	0.0331416	0.781669	0.040419	0.749794	0.0413634
		MSEP	kPLSR	1320.36	251.272	1332.73	251.592	1422.48	256.921	1479.24	261.099	1521.73	269.141	1452.17	255.288	1772.66	266.998	1640.1	269.046	1759.38	278.818
			LASSO	1689.3	319.987	1668.01	305.815	1852.46	333.075	1773.36	338.657	1879.68	361.481	1666.79	315.77	1925.33	369.884	1852.01	335.158	2085.98	396.603
			GBLUP	1341.48	263.676	1360.66	266	1451	268.17	1499.84	295.821	1594.54	289.118	1532.87	283.203	1774.6	319.711	1592.62	287.377	1782.76	326.814
			BayesA	1333.35	283.439	1339.76	281.943	1418.29	285.802	1436.94	304.749	1528.22	286.407	1460.78	281.196	1706.32	303.742	1572.72	292.624	1768.9	324.026
			BayesB	1333.46	284.615	1447.42	295.764	1621.67	333.999	1599.83	317.603	1699.92	318.809	1578.36	310.502	1808.5	318.557	1738.46	336.253	1917.42	357.724
		R²	kPLSR	0.970668	0.00850773	0.96512	0.00804002	0.946075	0.0140917	0.943715	0.0183453	0.910599	0.0095409	0.913556	0.0113244	0.871583	0.0228442	0.892743	0.0109188	0.864269	0.0222887
			LASSO	0.957031	0.0357316	0.958257	0.0342698	0.925336	0.0485538	0.927951	0.042658	0.886106	0.0467498	0.924922	0.0347133	0.854915	0.0480103	0.883796	0.0452464	0.861359	0.046366
			GBLUP	0.993646	0.00265904	0.991993	0.00354204	0.989098	0.00520721	0.982242	0.00767996	0.973807	0.0101944	0.972167	0.00972574	0.925161	0.015926	0.950857	0.0131527	0.917899	0.0170201
			BayesA	0.966538	0.00664891	0.960698	0.00814629	0.955397	0.00892377	0.951023	0.00865017	0.943997	0.0103891	0.947657	0.00964735	0.908674	0.0144365	0.930227	0.011797	0.903765	0.0152607
			BayesB	0.965646	0.00558302	0.960564	0.00747358	0.949192	0.00964017	0.940054	0.0120779	0.930083	0.0131477	0.937402	0.0126298	0.889697	0.0183584	0.911327	0.0173896	0.885554	0.019634
		Q²	kPLSR	0.739222	0.0395458	0.736575	0.0412422	0.718553	0.0428344	0.707424	0.0431428	0.698686	0.0462655	0.711975	0.0471324	0.648438	0.0476736	0.674509	0.0503875	0.650791	0.0525425
			LASSO	0.666353	0.0519855	0.67026	0.0494787	0.634171	0.0508634	0.649963	0.0523731	0.629848	0.0489618	0.670556	0.0513149	0.621145	0.0484611	0.633798	0.0537486	0.588056	0.0622815
			GBLUP	0.73538	0.0403021	0.731407	0.0421039	0.713372	0.0428698	0.704206	0.0457311	0.684635	0.0490787	0.696072	0.0529049	0.649924	0.0467029	0.684946	0.0481108	0.647729	0.0528659
			BayesA	0.737961	0.0383286	0.736541	0.0389482	0.720878	0.0391177	0.717649	0.0415182	0.698701	0.0410618	0.71159	0.0438563	0.663699	0.0409091	0.689499	0.044174	0.650813	0.0495031
			BayesB	0.737468	0.042224	0.714209	0.0480619	0.680376	0.0514147	0.684402	0.0490804	0.664385	0.0492271	0.687842	0.0526197	0.642934	0.0476288	0.655736	0.0593777	0.62134	0.0555164
	NSeed	Phenotypic selection		0.691059	0.0481557
		prediction accuracy 2007_2007	kPLSR	0.726818	0.0409393	0.721561	0.0405383	0.711309	0.042515	0.709775	0.0393737	0.691133	0.0433523	0.696366	0.0420369	0.685864	0.0440787	0.653972	0.047158	0.66922	0.0474892
			LASSO	0.658223	0.0516222	0.638433	0.0527001	0.635586	0.0523787	0.641532	0.053986	0.610794	0.0530684	0.624368	0.0496016	0.64421	0.0543739	0.63632	0.0521131	0.606462	0.0536424
			GBLUP	0.727618	0.0390348	0.719358	0.0408475	0.70884	0.0421104	0.70496	0.0419151	0.679419	0.0482188	0.694193	0.0425301	0.671264	0.0476733	0.654619	0.0500081	0.661911	0.0515605
			BayesA	0.72998	0.0395298	0.723501	0.0406487	0.713249	0.042026	0.708563	0.0416565	0.682394	0.0468619	0.691769	0.0433583	0.673928	0.0473531	0.657127	0.0499654	0.660088	0.0504693
			BayesB	0.723606	0.0415314	0.699647	0.0483451	0.677399	0.0526487	0.678988	0.051578	0.647163	0.0547897	0.6505	0.0510208	0.649916	0.0553404	0.635366	0.0567099	0.628584	0.0573185
		prediction accuracy 2007_2003	kPLSR	0.660021	0.053032	0.653832	0.0503103	0.652065	0.0487624	0.642731	0.047792	0.631553	0.0503991	0.622876	0.0543217	0.648256	0.0481468	0.609135	0.0556655	0.630763	0.0516192
			LASSO	0.631416	0.0591409	0.62929	0.0660895	0.633771	0.0657292	0.623748	0.0627247	0.60906	0.0692815	0.610459	0.0649924	0.632615	0.0631974	0.604284	0.0676826	0.622676	0.0617303
			GBLUP	0.660558	0.0551341	0.659071	0.0534748	0.656887	0.0526034	0.646749	0.0507375	0.632935	0.0569195	0.635971	0.0569079	0.646192	0.0517782	0.62651	0.0597524	0.644516	0.0558917
			BayesA	0.676946	0.0501566	0.673094	0.0501478	0.669907	0.049813	0.656349	0.0501626	0.641139	0.0556346	0.64279	0.0555103	0.65067	0.0514727	0.626114	0.0599358	0.646469	0.056644
			BayesB	0.665195	0.0530055	0.65662	0.0564464	0.646449	0.0592887	0.63326	0.0590163	0.616009	0.0640886	0.619701	0.0610769	0.629525	0.0606631	0.598396	0.0691977	0.62885	0.0637931
		MSEP	kPLSR	711.118	132.138	724.598	130.009	746.881	131.366	751.122	122.102	792.948	134.508	781.377	141.38	804.366	128.749	871.139	147.186	842.589	150.745
			LASSO	862.504	152.257	903.774	158.238	909.22	154.731	897.701	144.879	959.545	165.758	927.332	159.221	889.417	153.306	902.205	154.629	967.255	170.167
			GBLUP	706.264	133.496	723.626	135.287	745.552	133.517	753.101	127.014	807.341	146.857	777.473	143.59	823.403	139.293	857.008	148.503	844.047	156.74
			BayesA	712.221	141.714	724.546	142.611	743.444	139.571	751.548	131.945	806.748	150.586	787.957	149.063	822.848	143.19	857.341	149.885	852.808	157.264
			BayesB	722.046	142.352	770.623	146.093	815.874	148.857	814.171	140.67	880.833	161.157	873.32	160.7	873.702	151.203	904.034	150.42	918.525	162.353
		R²	kPLSR	0.915484	0.0371444	0.871807	0.0483854	0.84306	0.0419118	0.825675	0.0421518	0.778525	0.0141096	0.79219	0.0318872	0.760786	0.0161853	0.738648	0.015205	0.743891	0.0150125
			LASSO	0.875029	0.0936118	0.813334	0.111023	0.740112	0.124136	0.78757	0.110011	0.733929	0.12251	0.743339	0.102022	0.69544	0.0939254	0.701739	0.085199	0.697401	0.115225
			GBLUP	0.967267	0.0132524	0.956187	0.0162879	0.948542	0.0182293	0.928883	0.0221033	0.905072	0.0270452	0.906683	0.0236001	0.866805	0.02825	0.840921	0.0320505	0.832075	0.0320676
			BayesA	0.918653	0.0198813	0.91257	0.0228991	0.910388	0.0215173	0.898942	0.0225335	0.875562	0.0269492	0.877511	0.0255245	0.849076	0.0275762	0.828277	0.0323679	0.821828	0.0318305
			BayesB	0.930434	0.0146744	0.911869	0.0169667	0.893185	0.0224628	0.880134	0.0266726	0.845063	0.0340613	0.839269	0.033441	0.808675	0.0379724	0.777112	0.0382004	0.77833	0.0375697
		Q²	kPLSR	0.517267	0.0611858	0.507658	0.0621997	0.492155	0.0649889	0.488586	0.0615522	0.460515	0.0662529	0.469692	0.0637835	0.451708	0.0698433	0.407178	0.0732958	0.427562	0.0718475
			LASSO	0.41384	0.0729903	0.385499	0.0788306	0.381397	0.0794523	0.387949	0.0822494	0.347603	0.0818564	0.370654	0.0683137	0.395481	0.072965	0.386571	0.0723124	0.342704	0.0841438
			GBLUP	0.521519	0.0557507	0.509357	0.0586855	0.493835	0.0606776	0.487904	0.0602065	0.451976	0.0673957	0.473074	0.0611107	0.439843	0.069307	0.417353	0.0709595	0.42727	0.0732521
			BayesA	0.518403	0.0556732	0.509754	0.0573205	0.496159	0.0589055	0.489796	0.0578109	0.453164	0.0641556	0.466493	0.060321	0.440925	0.0662633	0.417192	0.0707386	0.421331	0.0717139
			BayesB	0.511357	0.0587451	0.476929	0.0690803	0.445091	0.0763639	0.445745	0.0748141	0.401465	0.0806807	0.407653	0.0735285	0.405182	0.0800283	0.383643	0.0841173	0.374397	0.0894368
	BegFlo	Phenotypic selection		0.790019	0.0485547
		prediction accuracy 2007_2007	kPLSR	0.778198	0.0370472	0.766717	0.0394523	0.752588	0.040988	0.717496	0.0461283	0.73831	0.0427684	0.737454	0.043421	0.719999	0.0469274	0.725722	0.044303	0.740503	0.0414628
			LASSO	0.758957	0.040697	0.757847	0.0387132	0.737473	0.0441877	0.686141	0.0496442	0.715516	0.0484079	0.748777	0.0405026	0.709515	0.0466079	0.721652	0.0442787	0.722919	0.044438
			GBLUP	0.778319	0.0369031	0.766991	0.0390285	0.745028	0.0421653	0.705103	0.0498586	0.716816	0.0489927	0.721716	0.0494835	0.704187	0.0533512	0.720702	0.049122	0.733836	0.0444272
			BayesA	0.779359	0.0366889	0.773947	0.0387339	0.760207	0.0390741	0.722522	0.0451574	0.736804	0.0415159	0.752119	0.0417416	0.715365	0.0478883	0.737203	0.0430831	0.744615	0.0425362
			BayesB	0.783579	0.041103	0.769144	0.0406972	0.740335	0.0437374	0.690222	0.056866	0.712945	0.0515305	0.741831	0.0453044	0.702236	0.0530767	0.723764	0.0486764	0.726826	0.0464663
		prediction accuracy 2007_2003	kPLSR	0.638824	0.0578061	0.635592	0.0587467	0.628804	0.0585695	0.61076	0.0586105	0.625587	0.0624284	0.608895	0.0595716	0.617639	0.0558319	0.623961	0.0585805	0.641333	0.0533442
			LASSO	0.630825	0.0593801	0.629728	0.0576009	0.617627	0.0616866	0.58215	0.0601699	0.592635	0.0645146	0.601938	0.0578246	0.590662	0.0590096	0.611089	0.0543584	0.599976	0.0608585
			GBLUP	0.639432	0.0579864	0.634128	0.0586267	0.61626	0.0607838	0.592937	0.0616095	0.58606	0.0685044	0.577801	0.0625837	0.592351	0.0637651	0.611419	0.0652525	0.60887	0.0637974
			BayesA	0.644463	0.0551409	0.643159	0.0564217	0.633652	0.0573238	0.607667	0.0575342	0.608367	0.061898	0.606071	0.0570535	0.600207	0.0601946	0.620394	0.0594436	0.61743	0.0631958
			BayesB	0.649112	0.0579796	0.635341	0.0580388	0.619161	0.0609943	0.586358	0.0635207	0.592032	0.0706323	0.596199	0.0617821	0.591004	0.0637845	0.609447	0.0616608	0.605381	0.0641367
		MSEP	kPLSR	7272.55	1236.3	7613.14	1293.78	8028.92	1296.41	9066.88	1465.85	8450.56	1240.48	8496.53	1418.47	8972.82	1410.47	8817.78	1340.49	8400.36	1265.33
			LASSO	7880.43	1375.83	7922.88	1296.38	8459.96	1408.8	9872.05	1617.45	9130.43	1645.81	8174.4	1426.77	9206.87	1505.18	8924.33	1523.62	8879.77	1446.03
			GBLUP	7219.4	1207.72	7548.08	1233.71	8209.19	1297.17	9416.92	1538.17	9106.15	1530.28	9012.94	1615.72	9402.6	1615.32	8891.19	1564.38	8572.87	1395.81
			BayesA	7287.13	1275.18	7408.7	1267.46	7776.66	1253.51	8829.51	1418.84	8440.84	1350.56	8032.8	1387.77	9044.81	1471.53	8428.25	1377.95	8266.06	1349.19
			BayesB	7120.98	1249.87	7534.55	1285.75	8376.57	1310.08	9828.78	1826.27	9218.03	1648.42	8366.87	1491.34	9467.13	1655.8	8851.74	1567.2	8794.4	1472.64
		R²	kPLSR	0.981163	0.00950611	0.97445	0.0120076	0.927274	0.0240454	0.871725	0.0475691	0.845896	0.0336503	0.848913	0.0397795	0.80696	0.0354101	0.850077	0.0284577	0.79634	0.0180353
			LASSO	0.920967	0.0542187	0.873292	0.0569507	0.862726	0.0659525	0.818988	0.0841168	0.800559	0.0709652	0.833798	0.0563139	0.783472	0.0619686	0.802535	0.0633454	0.764898	0.0569829
			GBLUP	0.994737	0.00378084	0.993609	0.00465483	0.990893	0.00711282	0.985032	0.0109926	0.97567	0.0161414	0.977433	0.0136379	0.941874	0.0192911	0.928884	0.0188194	0.924819	0.0207486
			BayesA	0.961228	0.0101062	0.959154	0.00948286	0.952476	0.0102003	0.938913	0.0152719	0.932011	0.0142065	0.934735	0.0134712	0.911036	0.018315	0.905069	0.0159605	0.90539	0.0176744
			BayesB	0.963288	0.00699414	0.947819	0.0111511	0.939029	0.0150914	0.920944	0.0198515	0.903027	0.0231195	0.896946	0.0246238	0.878523	0.0272509	0.87134	0.0247831	0.862152	0.0272633
		Q²	kPLSR	0.597575	0.0592382	0.578495	0.0637016	0.555043	0.0664522	0.497679	0.0742604	0.530982	0.0691221	0.529514	0.0704094	0.502333	0.0763461	0.511061	0.0712512	0.534042	0.0677127
			LASSO	0.564679	0.0631134	0.561842	0.0598241	0.532048	0.0680812	0.4541	0.0765742	0.495082	0.0816693	0.548384	0.0630391	0.491172	0.067963	0.507126	0.0682917	0.508972	0.0673421
			GBLUP	0.600513	0.0580163	0.581909	0.0622702	0.544788	0.0689302	0.477685	0.0834409	0.494567	0.0847514	0.500247	0.0870017	0.478149	0.0896296	0.507423	0.0812043	0.524472	0.0741695
			BayesA	0.597527	0.0566543	0.59017	0.0604747	0.569563	0.0606848	0.511215	0.069401	0.532766	0.065682	0.555617	0.0662914	0.499055	0.0746446	0.53347	0.0684585	0.54182	0.0693859
			BayesB	0.60551	0.0653687	0.582568	0.0660229	0.535355	0.0712087	0.455761	0.0928316	0.489037	0.0874449	0.53674	0.0739408	0.475454	0.0856109	0.510116	0.0792485	0.512424	0.0764453
