# Supplementary material for: Genomic Prediction in Pea: Effect of Marker Density and Training Population Size and Composition on Prediction Accuracy
Source: Front Plant Sci. 2015 Nov 17;6:941. doi: 10.3389/fpls.2015.00941 (PMC4648083; doi:10.3389/fpls.2015.00941)
Supplement: Supplementary Table 6 — Comparison of the predictive performances of kPLSR, LASSO, GBLUP, BayesA, and BayesB with training sets sampled either randomly or based on CDmean. Nine different training set (train) sizes were considered. All three phenotypic traits, viz. TSW, NSeed, and BegFlo, were predicted following 50 repetitions within the CRB339 collection. A variance ratio of 0.01, corresponding to a heritability nearing 1, was used for the CDmean-based method. Mean and standard deviation values for the different prediction evaluation parameters are provided. [file Table6.XLSX]

## Sheet: Supplementary Table 6
	Supplementary Table 6. Comparison of the predictive performances of kPLSR, LASSO, GBLUP, BayesA, and BayesB with training sets sampled either randomly or based on CDmean. Nine different training set (train) sizes were considered. All three phenotypic traits, viz. TSW, NSeed, and BegFlo, were predicted following 50 repetitions within the CRB339 collection. A variance ratio of 0.01, corresponding t…
	9,824 markers; λ=0.01			Sampling based on CDmean																		Random sampling
				train=240		train=210		train=180		train=150		train=120		train=90		train=60		train=30		train=15		train=240		train=210		train=180		train=150		train=120		train=90		train=60		train=30		train=15
				mean	stdev	mean	stdev	mean	stdev	mean	stdev	mean	stdev	mean	stdev	mean	stdev	mean	stdev	mean	stdev	mean	stdev	mean	stdev	mean	stdev	mean	stdev	mean	stdev	mean	stdev	mean	stdev	mean	stdev	mean	stdev
	TSW	Phenotypic selection		0.93	0.02
		prediction accuracy 2007_2007	kPLSR	0.92	0.01	0.9	0.01	0.9	0.01	0.89	0.01	0.89	0.01	0.88	0.02	0.86	0.02	0.84	0.02	0.83	0.02	0.86	0.03	0.86	0.03	0.85	0.03	0.84	0.03	0.83	0.03	0.82	0.04	0.79	0.04	0.76	0.05	0.7	0.08
			LASSO	0.91	0.01	0.9	0.02	0.88	0.02	0.88	0.02	0.87	0.02	0.85	0.02	0.82	0.03	0.73	0.09	0.55	0.19	0.82	0.03	0.81	0.03	0.81	0.03	0.79	0.04	0.77	0.05	0.75	0.06	0.7	0.05	0.6	0.12	0.45	0.18
			GBLUP	0.92	0.01	0.91	0.01	0.9	0.01	0.89	0.01	0.89	0.01	0.88	0.02	0.86	0.02	0.84	0.02	0.83	0.02	0.86	0.02	0.86	0.03	0.85	0.03	0.84	0.03	0.83	0.03	0.82	0.04	0.79	0.04	0.76	0.05	0.7	0.08
			BayesA	0.91	0.01	0.9	0.01	0.89	0.01	0.89	0.01	0.88	0.01	0.87	0.02	0.86	0.02	0.84	0.02	0.82	0.02	0.86	0.02	0.86	0.03	0.85	0.03	0.84	0.03	0.83	0.03	0.82	0.04	0.79	0.04	0.75	0.05	0.7	0.07
			BayesB	0.92	0.01	0.9	0.01	0.9	0.01	0.89	0.01	0.88	0.01	0.87	0.02	0.86	0.02	0.84	0.02	0.82	0.02	0.86	0.02	0.86	0.03	0.85	0.03	0.84	0.03	0.83	0.04	0.82	0.04	0.79	0.04	0.75	0.06	0.68	0.12
		prediction accuracy 2007_2003	kPLSR	0.89	0.01	0.88	0.01	0.88	0.01	0.87	0.02	0.87	0.02	0.86	0.02	0.84	0.02	0.82	0.02	0.8	0.02	0.83	0.04	0.83	0.04	0.82	0.04	0.81	0.04	0.8	0.04	0.79	0.04	0.76	0.05	0.73	0.06	0.67	0.09
			LASSO	0.88	0.01	0.88	0.02	0.87	0.02	0.86	0.01	0.85	0.02	0.84	0.03	0.8	0.04	0.71	0.1	0.53	0.18	0.78	0.04	0.78	0.04	0.78	0.04	0.76	0.04	0.74	0.06	0.72	0.05	0.67	0.06	0.56	0.12	0.43	0.16
			GBLUP	0.89	0.01	0.88	0.01	0.88	0.02	0.87	0.02	0.87	0.02	0.86	0.02	0.84	0.02	0.82	0.02	0.8	0.02	0.83	0.04	0.82	0.04	0.81	0.04	0.81	0.04	0.8	0.04	0.79	0.04	0.76	0.05	0.72	0.06	0.67	0.09
			BayesA	0.89	0.01	0.88	0.01	0.87	0.01	0.87	0.01	0.86	0.02	0.85	0.02	0.84	0.02	0.82	0.02	0.8	0.02	0.83	0.03	0.83	0.04	0.82	0.04	0.81	0.04	0.8	0.04	0.79	0.04	0.76	0.05	0.72	0.06	0.66	0.08
			BayesB	0.89	0.01	0.88	0.01	0.88	0.02	0.87	0.02	0.86	0.02	0.86	0.02	0.84	0.02	0.81	0.03	0.79	0.02	0.83	0.03	0.83	0.04	0.81	0.04	0.81	0.04	0.8	0.04	0.79	0.04	0.75	0.05	0.71	0.06	0.64	0.13
		MSEP	kPLSR	1019.36	97.19	1213.7	170.31	1331.17	174.12	1435.29	211.82	1421.33	195.4	1514.18	176.29	1631.98	250.22	1891.52	238.57	2243.52	218.29	1357.66	320.73	1393.79	350.93	1499.68	366.28	1523.58	371.95	1620.04	431.13	1725.93	449.31	2026.69	591.11	2461.61	806.39	3048.25	1043.82
			LASSO	1121.15	141.16	1298.04	215.74	1474.69	255.78	1562.44	256.35	1701.37	312.38	1890.78	297.08	2387.59	720.07	3944.2	1309.51	6136.27	1672.53	1771.96	373.57	1817.91	411.99	1843.64	397.49	1973.87	474.9	2158.37	528.03	2367.94	613.24	2773.15	679.13	3676.19	1175.77	4758.27	1331.32
			GBLUP	977.22	89.47	1207.76	167.28	1297.64	166.41	1408.7	206.72	1427.13	199.39	1607.79	168.27	1725.65	255.95	2008.2	229.38	2173.17	189.7	1366.83	331.66	1432.79	397.51	1494.59	387.45	1536.76	397.39	1636.44	448.77	1823.82	519.26	2151.65	660.35	2395.65	695.4	2821.13	754.5
			BayesA	1042.21	98.38	1208.05	146.72	1306.75	153.9	1393.85	179.59	1453.34	194.28	1610.35	204.2	1765.8	262.32	2161.07	295.17	2640.79	369.49	1363.51	344.06	1417.66	390.4	1512.33	395.83	1558.18	406.74	1659.3	480.2	1779.96	490.68	2106.55	618.54	2623.59	842.86	3301.36	1126.2
			BayesB	1011.14	94.46	1176.0	148.7	1288.31	162.81	1368.73	184.34	1437.35	185.59	1594.63	198.51	1761.5	248.21	2128.48	288.1	2645.14	400.52	1368.45	344.97	1424.46	409.93	1526.0	406.91	1554.71	405.99	1679.77	492.75	1824.79	495.83	2134.33	622.55	2664.0	870.56	3246.63	1071.88
		R²	kPLSR	0.98	0.01	0.98	0.01	0.99	0.01	0.99	0.01	1.0	0.01	1.0	0.0	1.0	0.0	1.0	0.0	1.0	0.0	0.97	0.01	0.97	0.01	0.98	0.02	0.98	0.01	0.99	0.01	0.99	0.01	0.99	0.01	0.99	0.01	1.0	0.0
			LASSO	0.96	0.04	0.95	0.06	0.93	0.07	0.94	0.06	0.92	0.08	0.93	0.09	0.89	0.16	0.68	0.33	0.38	0.42	0.96	0.04	0.96	0.04	0.96	0.04	0.96	0.05	0.95	0.07	0.95	0.06	0.94	0.09	0.9	0.15	0.67	0.39
			GBLUP	0.99	0.0	0.99	0.0	1.0	0.0	1.0	0.0	1.0	0.0	0.99	0.01	0.98	0.02	0.98	0.02	0.99	0.01	0.99	0.0	0.99	0.01	0.99	0.0	0.99	0.01	0.99	0.01	0.97	0.02	0.96	0.03	0.95	0.08	0.93	0.13
			BayesA	0.95	0.01	0.95	0.01	0.95	0.01	0.95	0.02	0.94	0.02	0.93	0.03	0.93	0.02	0.92	0.04	0.94	0.03	0.97	0.01	0.96	0.01	0.96	0.01	0.96	0.01	0.96	0.02	0.96	0.01	0.96	0.01	0.95	0.03	0.96	0.03
			BayesB	0.95	0.0	0.95	0.01	0.95	0.01	0.94	0.01	0.94	0.02	0.94	0.02	0.94	0.02	0.95	0.03	0.95	0.05	0.97	0.01	0.96	0.01	0.96	0.01	0.96	0.01	0.96	0.01	0.96	0.01	0.96	0.01	0.95	0.03	0.96	0.03
		Q²	kPLSR	0.84	0.02	0.8	0.03	0.79	0.02	0.77	0.03	0.77	0.02	0.76	0.03	0.74	0.03	0.7	0.04	0.64	0.04	0.73	0.05	0.72	0.05	0.7	0.05	0.7	0.05	0.68	0.06	0.66	0.06	0.6	0.07	0.52	0.1	0.39	0.21
			LASSO	0.82	0.02	0.79	0.03	0.76	0.04	0.75	0.04	0.73	0.04	0.7	0.05	0.62	0.11	0.37	0.21	0.01	0.28	0.65	0.06	0.64	0.07	0.63	0.06	0.61	0.07	0.57	0.08	0.53	0.1	0.45	0.1	0.27	0.21	0.05	0.3
			GBLUP	0.84	0.01	0.81	0.03	0.79	0.02	0.77	0.03	0.77	0.02	0.74	0.02	0.72	0.03	0.68	0.03	0.65	0.03	0.73	0.05	0.72	0.05	0.71	0.05	0.7	0.04	0.68	0.06	0.64	0.06	0.58	0.07	0.53	0.08	0.44	0.11
			BayesA	0.83	0.01	0.81	0.02	0.79	0.02	0.78	0.02	0.77	0.02	0.74	0.03	0.72	0.03	0.65	0.04	0.58	0.06	0.73	0.04	0.72	0.05	0.7	0.05	0.69	0.05	0.68	0.06	0.65	0.06	0.59	0.07	0.49	0.11	0.34	0.27
			BayesB	0.84	0.01	0.81	0.02	0.79	0.02	0.78	0.02	0.77	0.02	0.74	0.03	0.72	0.03	0.66	0.04	0.58	0.06	0.73	0.04	0.72	0.05	0.7	0.05	0.7	0.05	0.67	0.06	0.64	0.06	0.58	0.07	0.48	0.11	0.36	0.2
	Nseed	Phenotypic selection		0.69	0.07
		prediction accuracy 2007_2007	kPLSR	0.8	0.02	0.8	0.02	0.81	0.02	0.8	0.02	0.78	0.03	0.78	0.03	0.77	0.04	0.74	0.03	0.64	0.06	0.72	0.04	0.71	0.04	0.7	0.05	0.69	0.04	0.69	0.05	0.67	0.07	0.63	0.06	0.58	0.09	0.51	0.13
			LASSO	0.79	0.02	0.77	0.03	0.73	0.04	0.71	0.05	0.67	0.08	0.68	0.07	0.65	0.14	0.63	0.07	0.49	0.16	0.66	0.05	0.65	0.05	0.64	0.06	0.62	0.06	0.6	0.07	0.56	0.08	0.51	0.08	0.41	0.14	0.32	0.15
			GBLUP	0.81	0.02	0.81	0.02	0.8	0.02	0.79	0.02	0.78	0.03	0.78	0.03	0.77	0.04	0.75	0.03	0.65	0.07	0.72	0.04	0.71	0.05	0.7	0.05	0.69	0.05	0.68	0.05	0.66	0.07	0.63	0.06	0.58	0.09	0.52	0.13
			BayesA	0.83	0.01	0.82	0.02	0.8	0.02	0.78	0.03	0.76	0.04	0.76	0.04	0.76	0.03	0.74	0.03	0.65	0.07	0.72	0.04	0.72	0.04	0.7	0.05	0.69	0.04	0.68	0.05	0.66	0.07	0.62	0.06	0.57	0.1	0.5	0.14
			BayesB	0.83	0.02	0.82	0.02	0.8	0.02	0.78	0.03	0.76	0.04	0.77	0.04	0.76	0.04	0.74	0.03	0.64	0.06	0.71	0.04	0.71	0.04	0.7	0.05	0.69	0.05	0.68	0.05	0.66	0.07	0.62	0.06	0.57	0.08	0.45	0.18
		prediction accuracy 2007_2003	kPLSR	0.71	0.05	0.72	0.05	0.74	0.05	0.74	0.04	0.73	0.04	0.73	0.05	0.73	0.05	0.72	0.04	0.66	0.07	0.67	0.05	0.66	0.05	0.66	0.06	0.66	0.05	0.66	0.06	0.65	0.05	0.63	0.06	0.59	0.11	0.54	0.12
			LASSO	0.72	0.05	0.72	0.05	0.7	0.06	0.68	0.05	0.65	0.08	0.67	0.08	0.65	0.15	0.63	0.1	0.52	0.16	0.65	0.06	0.64	0.06	0.64	0.07	0.62	0.06	0.61	0.07	0.59	0.08	0.54	0.09	0.45	0.15	0.34	0.16
			GBLUP	0.71	0.05	0.73	0.05	0.73	0.05	0.73	0.04	0.73	0.04	0.73	0.06	0.73	0.04	0.73	0.04	0.66	0.09	0.67	0.06	0.67	0.06	0.66	0.07	0.66	0.05	0.66	0.06	0.66	0.05	0.63	0.07	0.6	0.1	0.55	0.12
			BayesA	0.76	0.03	0.77	0.03	0.76	0.03	0.75	0.03	0.74	0.03	0.75	0.04	0.75	0.03	0.73	0.03	0.67	0.09	0.68	0.05	0.68	0.05	0.68	0.06	0.68	0.05	0.68	0.06	0.67	0.05	0.64	0.06	0.59	0.11	0.53	0.13
			BayesB	0.75	0.03	0.76	0.04	0.76	0.03	0.75	0.03	0.74	0.03	0.74	0.05	0.75	0.04	0.73	0.03	0.66	0.06	0.67	0.05	0.67	0.05	0.67	0.06	0.67	0.05	0.67	0.06	0.66	0.05	0.64	0.06	0.59	0.09	0.48	0.18
		MSEP	kPLSR	577.24	82.07	592.59	76.31	575.1	77.17	598.38	71.73	648.31	82.7	673.32	118.91	682.5	102.5	785.53	119.77	990.94	169.46	718.69	129.31	727.34	144.98	756.28	158.74	766.46	137.51	788.12	173.4	830.9	192.78	926.0	208.52	1016.88	238.14	1200.22	296.98
			LASSO	631.7	78.39	696.58	88.05	779.36	122.01	830.66	145.21	978.14	227.6	1020.07	277.86	1107.21	327.49	1206.63	328.31	1419.68	261.82	842.49	157.23	860.69	145.41	894.83	167.81	928.06	164.7	983.91	218.43	1056.72	222.91	1146.23	238.57	1314.74	275.32	1568.07	388.13
			GBLUP	559.1	63.34	567.47	62.51	598.74	69.83	625.42	74.37	656.68	81.27	659.16	99.08	676.95	98.56	834.83	177.76	1021.47	196.55	709.28	137.25	716.41	142.46	761.66	165.91	778.66	152.23	795.06	182.58	827.67	190.14	916.16	204.41	1039.88	261.02	1181.62	301.35
			BayesA	515.73	53.62	555.03	58.1	600.17	73.89	659.28	74.52	721.06	95.83	742.36	110.78	764.07	104.47	850.38	136.57	1022.24	195.43	712.83	147.04	717.18	142.63	759.7	167.33	778.63	150.74	809.79	186.0	857.01	198.85	953.97	210.76	1057.41	235.58	1230.71	313.75
			BayesB	524.57	56.26	559.8	62.59	591.68	67.71	654.68	77.66	709.25	99.58	732.44	117.97	753.47	94.31	851.31	143.52	1033.56	172.93	727.29	143.64	734.45	133.19	762.59	163.67	782.72	151.24	812.7	188.06	859.06	193.3	951.18	201.9	1061.93	236.22	1275.94	342.25
		R²	kPLSR	0.95	0.03	0.95	0.03	0.96	0.03	0.98	0.02	0.99	0.01	1.0	0.0	1.0	0.0	1.0	0.0	1.0	0.0	0.91	0.04	0.92	0.05	0.93	0.04	0.93	0.04	0.96	0.03	0.97	0.03	0.98	0.02	0.99	0.02	0.99	0.06
			LASSO	0.82	0.16	0.84	0.15	0.81	0.2	0.8	0.21	0.65	0.29	0.63	0.33	0.55	0.39	0.54	0.39	0.44	0.36	0.88	0.1	0.9	0.09	0.86	0.09	0.86	0.13	0.82	0.19	0.85	0.17	0.85	0.2	0.68	0.35	0.55	0.42
			GBLUP	1.0	0.0	1.0	0.0	0.99	0.01	0.99	0.01	0.99	0.01	0.99	0.02	0.98	0.05	0.9	0.18	0.88	0.22	0.97	0.01	0.97	0.01	0.97	0.02	0.97	0.02	0.97	0.02	0.97	0.04	0.97	0.03	0.92	0.15	0.76	0.33
			BayesA	0.92	0.02	0.9	0.03	0.89	0.03	0.87	0.04	0.86	0.05	0.86	0.05	0.85	0.06	0.88	0.06	0.92	0.06	0.92	0.02	0.92	0.02	0.91	0.04	0.91	0.03	0.91	0.03	0.9	0.04	0.89	0.06	0.9	0.06	0.92	0.05
			BayesB	0.93	0.01	0.93	0.02	0.92	0.02	0.9	0.02	0.89	0.03	0.89	0.04	0.89	0.06	0.89	0.09	0.94	0.04	0.93	0.02	0.93	0.02	0.93	0.02	0.93	0.03	0.92	0.03	0.92	0.03	0.92	0.04	0.92	0.07	0.92	0.1
		Q²	kPLSR	0.63	0.04	0.62	0.04	0.63	0.04	0.62	0.04	0.59	0.05	0.57	0.07	0.56	0.07	0.5	0.07	0.37	0.1	0.5	0.08	0.49	0.07	0.47	0.08	0.47	0.06	0.45	0.08	0.42	0.1	0.36	0.1	0.3	0.11	0.17	0.16
			LASSO	0.6	0.04	0.56	0.05	0.5	0.07	0.47	0.08	0.38	0.14	0.35	0.17	0.29	0.21	0.23	0.2	0.1	0.16	0.41	0.09	0.4	0.09	0.37	0.1	0.35	0.08	0.32	0.11	0.26	0.15	0.2	0.15	0.09	0.15	-0.09	0.21
			GBLUP	0.64	0.03	0.64	0.03	0.62	0.04	0.6	0.04	0.58	0.05	0.58	0.06	0.57	0.06	0.47	0.11	0.35	0.11	0.51	0.07	0.5	0.07	0.47	0.08	0.46	0.06	0.45	0.07	0.43	0.09	0.37	0.08	0.28	0.11	0.19	0.12
			BayesA	0.67	0.02	0.65	0.03	0.62	0.04	0.58	0.04	0.54	0.05	0.53	0.06	0.51	0.06	0.46	0.08	0.35	0.11	0.51	0.06	0.5	0.06	0.47	0.07	0.46	0.06	0.44	0.07	0.41	0.09	0.34	0.09	0.27	0.12	0.15	0.17
			BayesB	0.67	0.02	0.64	0.03	0.62	0.03	0.58	0.04	0.55	0.06	0.53	0.07	0.52	0.06	0.46	0.09	0.34	0.1	0.5	0.07	0.49	0.07	0.47	0.07	0.46	0.06	0.44	0.07	0.41	0.09	0.34	0.09	0.27	0.1	0.12	0.17
	BegFlo	Phenotypic selection		0.79	0.04
		prediction accuracy 2007_2007	kPLSR	0.92	0.01	0.9	0.02	0.88	0.02	0.87	0.03	0.86	0.02	0.85	0.03	0.83	0.03	0.82	0.03	0.76	0.04	0.78	0.04	0.77	0.04	0.77	0.04	0.75	0.03	0.74	0.05	0.72	0.05	0.69	0.05	0.65	0.06	0.58	0.07
			LASSO	0.9	0.01	0.88	0.02	0.86	0.03	0.85	0.04	0.82	0.04	0.81	0.05	0.78	0.06	0.74	0.09	0.64	0.1	0.76	0.04	0.75	0.05	0.74	0.05	0.72	0.04	0.7	0.06	0.67	0.06	0.64	0.08	0.51	0.1	0.39	0.18
			GBLUP	0.92	0.01	0.9	0.02	0.88	0.02	0.87	0.03	0.86	0.02	0.85	0.03	0.83	0.03	0.82	0.03	0.76	0.04	0.78	0.04	0.77	0.04	0.77	0.04	0.75	0.03	0.74	0.05	0.72	0.05	0.69	0.05	0.65	0.06	0.58	0.07
			BayesA	0.91	0.01	0.9	0.02	0.88	0.02	0.86	0.03	0.85	0.03	0.84	0.04	0.82	0.04	0.81	0.03	0.75	0.05	0.78	0.04	0.78	0.04	0.77	0.04	0.75	0.03	0.74	0.04	0.72	0.05	0.69	0.05	0.64	0.06	0.57	0.07
			BayesB	0.91	0.01	0.9	0.02	0.89	0.02	0.87	0.03	0.85	0.03	0.84	0.04	0.83	0.03	0.81	0.03	0.75	0.05	0.79	0.04	0.78	0.04	0.77	0.04	0.76	0.03	0.74	0.04	0.71	0.05	0.68	0.06	0.64	0.06	0.55	0.11
		prediction accuracy 2007_2003	kPLSR	0.73	0.04	0.71	0.04	0.69	0.05	0.68	0.05	0.67	0.04	0.67	0.05	0.65	0.05	0.64	0.04	0.57	0.05	0.64	0.05	0.63	0.06	0.63	0.05	0.62	0.05	0.62	0.06	0.59	0.07	0.57	0.06	0.54	0.07	0.48	0.07
			LASSO	0.72	0.04	0.69	0.04	0.68	0.05	0.67	0.05	0.64	0.05	0.65	0.05	0.6	0.07	0.57	0.08	0.48	0.09	0.62	0.06	0.62	0.06	0.61	0.06	0.6	0.06	0.59	0.07	0.56	0.08	0.53	0.09	0.42	0.11	0.33	0.18
			GBLUP	0.72	0.04	0.7	0.04	0.69	0.05	0.68	0.05	0.67	0.04	0.67	0.05	0.65	0.05	0.64	0.04	0.57	0.05	0.64	0.05	0.63	0.06	0.63	0.05	0.62	0.05	0.62	0.06	0.59	0.07	0.57	0.06	0.54	0.07	0.48	0.07
			BayesA	0.72	0.03	0.7	0.04	0.69	0.04	0.68	0.05	0.67	0.04	0.67	0.05	0.64	0.05	0.63	0.04	0.57	0.05	0.64	0.05	0.64	0.05	0.63	0.05	0.62	0.05	0.62	0.06	0.58	0.06	0.57	0.06	0.53	0.07	0.47	0.08
			BayesB	0.72	0.03	0.7	0.04	0.69	0.04	0.68	0.05	0.67	0.04	0.67	0.05	0.65	0.06	0.63	0.04	0.57	0.05	0.65	0.05	0.64	0.06	0.64	0.05	0.63	0.05	0.62	0.05	0.58	0.06	0.57	0.06	0.52	0.07	0.45	0.09
		MSEP	kPLSR	3045.48	375.97	3735.46	731.55	4398.32	809.38	4975.61	981.09	5185.75	934.98	5445.15	1142.27	5879.27	1023.84	6498.45	818.5	8369.29	1146.18	7388.87	1252.99	7615.15	1233.96	7843.2	1304.91	8285.47	1295.73	8590.58	1561.88	9236.15	1712.09	10042.57	1967.58	11597.98	2202.58	13831.09	2841.03
			LASSO	3671.11	470.24	4607.17	845.61	5386.97	1004.63	5908.3	1384.13	7012.01	1764.45	7285.91	2013.28	8206.78	2384.15	11571.87	5094.88	13234.89	4171.74	8178.25	1402.22	8316.38	1417.61	8752.65	1474.02	9227.65	1666.21	9766.12	1781.17	10711.2	2080.59	11553.0	2534.81	15026.89	3290.35	18583.46	4641.35
			GBLUP	2992.25	363.25	3650.86	691.0	4247.22	712.5	4788.1	807.81	5019.17	787.12	5386.11	1102.86	5853.08	1032.25	7309.28	1041.91	8574.44	1254.19	7345.07	1266.01	7571.62	1267.64	7922.4	1351.5	8316.22	1250.23	8675.4	1607.43	9127.62	1672.52	9880.33	1836.12	12831.03	2394.65	14478.99	3031.45
			BayesA	3224.41	433.7	3906.85	731.3	4713.91	867.85	5247.23	1107.58	5818.37	1106.81	6197.79	1374.93	6764.0	1237.73	7736.09	1035.13	9362.13	1208.15	7454.55	1218.77	7649.16	1287.53	7983.75	1318.68	8429.04	1384.45	8821.43	1578.31	9588.2	1658.47	10442.27	2068.64	12312.11	2359.13	14577.48	2973.05
			BayesB	3192.29	415.88	3761.82	693.7	4383.73	765.41	4974.41	1107.22	5593.29	1154.99	5991.12	1341.19	6699.61	1110.07	7911.47	1745.75	9386.48	1654.24	7317.12	1176.48	7514.0	1208.7	7874.89	1293.68	8287.11	1241.54	8759.85	1496.14	9579.88	1640.01	10465.81	2066.73	12313.75	2266.96	14918.72	3592.49
		R²	kPLSR	0.99	0.0	0.99	0.01	1.0	0.0	1.0	0.0	1.0	0.0	1.0	0.01	1.0	0.0	1.0	0.0	1.0	0.0	0.98	0.01	0.99	0.01	0.99	0.01	0.99	0.01	0.99	0.03	0.99	0.01	0.99	0.01	1.0	0.0	1.0	0.0
			LASSO	0.89	0.06	0.88	0.07	0.87	0.09	0.88	0.12	0.82	0.16	0.61	0.1	0.81	0.22	0.65	0.41	0.75	0.37	0.93	0.05	0.93	0.06	0.93	0.07	0.9	0.09	0.94	0.06	0.91	0.11	0.9	0.11	0.81	0.29	0.53	0.41
			GBLUP	1.0	0.0	1.0	0.0	0.98	0.01	0.99	0.01	0.98	0.01	1.0	0.0	0.99	0.01	0.95	0.06	0.97	0.05	1.0	0.0	1.0	0.01	0.99	0.01	0.99	0.01	0.99	0.01	0.99	0.01	0.99	0.02	0.87	0.11	0.86	0.21
			BayesA	0.94	0.02	0.92	0.02	0.91	0.03	0.91	0.02	0.89	0.04	0.89	0.05	0.89	0.05	0.9	0.05	0.95	0.02	0.96	0.01	0.96	0.01	0.95	0.01	0.95	0.02	0.94	0.02	0.94	0.03	0.93	0.04	0.92	0.04	0.92	0.05
			BayesB	0.94	0.01	0.94	0.01	0.93	0.01	0.93	0.02	0.92	0.02	0.91	0.03	0.91	0.04	0.9	0.11	0.95	0.05	0.96	0.01	0.96	0.01	0.96	0.01	0.96	0.01	0.95	0.02	0.95	0.02	0.94	0.03	0.94	0.03	0.96	0.03
		Q²	kPLSR	0.84	0.02	0.8	0.04	0.76	0.05	0.73	0.05	0.72	0.05	0.71	0.06	0.68	0.05	0.65	0.04	0.55	0.05	0.6	0.06	0.59	0.06	0.58	0.06	0.56	0.05	0.54	0.07	0.51	0.07	0.46	0.08	0.38	0.08	0.26	0.11
			LASSO	0.8	0.02	0.75	0.05	0.71	0.06	0.68	0.07	0.62	0.09	NA	NA	0.56	0.12	0.38	0.26	0.29	0.22	0.56	0.07	0.55	0.07	0.53	0.07	0.51	0.07	0.48	0.08	0.43	0.09	0.38	0.11	0.2	0.14	0.01	0.22
			GBLUP	0.84	0.02	0.8	0.04	0.77	0.04	0.74	0.04	0.73	0.04	0.71	0.06	0.68	0.05	0.61	0.05	0.54	0.06	0.61	0.06	0.59	0.06	0.58	0.07	0.55	0.05	0.54	0.07	0.51	0.07	0.47	0.07	0.32	0.09	0.23	0.11
			BayesA	0.83	0.02	0.79	0.04	0.75	0.05	0.72	0.06	0.69	0.05	0.67	0.07	0.64	0.06	0.58	0.05	0.5	0.06	0.6	0.06	0.59	0.06	0.57	0.06	0.55	0.05	0.53	0.06	0.49	0.06	0.44	0.07	0.35	0.08	0.22	0.12
			BayesB	0.83	0.02	0.8	0.04	0.76	0.04	0.73	0.06	0.7	0.06	0.68	0.07	0.64	0.06	0.57	0.08	0.49	0.08	0.61	0.06	0.6	0.06	0.58	0.06	0.56	0.05	0.53	0.06	0.49	0.07	0.44	0.08	0.34	0.08	0.21	0.15
