# Supplementary material for: Genomic Prediction in Pea: Effect of Marker Density and Training Population Size and Composition on Prediction Accuracy
Source: Front Plant Sci. 2015 Nov 17;6:941. doi: 10.3389/fpls.2015.00941 (PMC4648083; doi:10.3389/fpls.2015.00941)
Supplement: Supplementary Table 8 — Quality of cross-population prediction of TSW, NSeed, and BegFlo. The CRB339 collection and RIL populations were used as training and test sets, respectively. Mean Q2 and standard deviation (stdev), across 50 repetitions, are provided for each trait, statistical prediction method, and training set size. [file Table8.XLSX]

## Sheet: Supplementary Table 8
	Supplementary Table 8. Quality of cross-population prediction of TSW, NSeed, and BegFlo. The CRB339 collection and RIL populations were used as training and test sets, respectively. Mean Q² and standard deviation (stdev), across 50 repetitions, are provided for each trait, statistical prediction method, and training set size.
	9,700 markers		train=339		train=250		train=150		train=50
			mean	stdev	mean	stdev	mean	stdev	mean	stdev
	TSW	kPLSR	0.4	0	0.38	0.08	0.37	0.09	0.45	0.08
		LASSO	0.3	0.05	0.19	0.21	0.17	0.31	-0.01	0.47
		GBLUP	0.25	0	0.23	0.07	0.28	0.07	0.44	0.06
		BayesA	0.44	0.03	0.43	0.09	0.42	0.08	0.4	0.11
		BayesB	0.34	0.07	0.33	0.12	0.29	0.15	0.22	0.21
	Nseed	kPLSR	-0.33	0.07	-0.3	0.1	-0.28	0.11	-0.24	0.16
		LASSO	-0.16	0.04	-0.18	0.11	-0.22	0.16	-0.26	0.17
		GBLUP	-0.24	0	-0.28	0.04	-0.35	0.04	-0.47	0.05
		BayesA	-0.2	0.08	-0.21	0.1	-0.2	0.11	-0.22	0.17
		BayesB	-0.17	0.16	-0.19	0.2	-0.22	0.19	-0.26	0.24
	BegFlo	kPLSR	0.56	0	0.41	0.2	0.33	0.17	0.27	0.13
		LASSO	0.5	0.01	0.35	0.3	0.2	0.27	0.11	0.26
		GBLUP	0.42	0	0.31	0.16	0.24	0.13	0.23	0.08
		BayesA	0.56	0.05	0.4	0.18	0.31	0.17	0.2	0.14
		BayesB	0.59	0.05	0.39	0.22	0.25	0.23	0.09	0.27
